# Supplementary material for: Teneurin and TCAP Phylogeny and Physiology: Molecular Analysis, Immune Activity, and Transcriptomic Analysis of the Stress Response in the Sydney Rock Oyster (Saccostrea glomerata) Hemocytes
Source: Front Endocrinol (Lausanne). 2022 Jun 17;13:891714. doi: 10.3389/fendo.2022.891714 (PMC9248207; doi:10.3389/fendo.2022.891714)
Supplement: Supplementary file 2 [file DataSheet_2.xlsx]

## Sheet: AT vs AS
Name	Chromosome	Region	Max group mean	Log? fold change	Fold change	P-value	FDR p-value	GeneName	GO IDs	GO Names	Enzyme Codes	Enzyme Names	InterPro IDs	InterPro GO IDs	InterPro GO Names
Sgl025697	SGL_675	complement(93705..97680)	167.059	7.87061	234.04	2.14e-09	2.332e-05	Ubiquitin-60S ribosomal protein L40	P:GO:0006412; F:GO:0003735; F:GO:0005515; C:GO:0005634; C:GO:0005737; C:GO:0005840	P:translation; F:structural constituent of ribosome; F:protein binding; C:nucleus; C:cytoplasm; C:ribosome	0	0	IPR000626 (PFAM); G3DSA:3.10.20.90 (GENE3D); PTHR10666 (PANTHER); PTHR10666:SF238 (PANTHER); IPR000626 (PROSITE_PROFILES); IPR029071 (SUPERFAMILY)	F:GO:0005515	F:protein binding
Sgl022073	SGL_636	complement(162170..168368)	4.11179	6.92152	121.223	0.0001758	0.0388539	Hypothetical predicted protein	F:GO:0005509; C:GO:0016020	F:calcium ion binding; C:membrane	0	0	IPR002035 (PFAM); IPR036465 (G3DSA:3.40.50.GENE3D); mobidb-lite (MOBIDB_LITE); IPR002035 (PROSITE_PROFILES); cd01450 (CDD); IPR015919 (SUPERFAMILY); IPR036465 (SUPERFAMILY)	F:GO:0005509; C:GO:0016020	F:calcium ion binding; C:membrane
Sgl012937	SGL_119	complement(473642..474337)	5.5878	6.72974	106.134	0.0002057	0.0431954	golgin subfamily A member 6-like protein 6	P:GO:0042981	P:regulation of apoptotic process	0	0	no IPS match	no IPS match	no IPS match
Sgl015336	SGL_142	217735..222583	3.66788	6.70388	104.249	1.211e-05	0.00605	collagen, type VI, alpha	0	0	0	0	PR00453 (PRINTS); IPR036465 (G3DSA:3.40.50.GENE3D); IPR036465 (G3DSA:3.40.50.GENE3D); IPR002035 (PFAM); PTHR22588 (PANTHER); IPR002035 (PROSITE_PROFILES); IPR002035 (PROSITE_PROFILES); IPR002035 (PROSITE_PROFILES); cd01450 (CDD); IPR036465 (SUPERFAMILY); IPR036465 (SUPERFAMILY); IPR036465 (SUPERFAMILY)	no GO terms	no GO terms
Sgl029009	SGL_1326	complement(92746..96698)	7.637	6.47943	89.2281	2.956e-05	0.0110348	fibrinogen-like protein A	0	0	0	0	IPR002181 (PFAM); IPR014716 (G3DSA:3.90.215.GENE3D); PTHR19143:SF327 (PANTHER); PTHR19143 (PANTHER); IPR002181 (PROSITE_PROFILES); IPR036056 (SUPERFAMILY)	no GO terms	no GO terms
Sgl028365	SGL_1132	complement(49561..53915)	3.23577	6.20471	73.7572	1.131e-05	0.00605	exocyst complex component 1	0	0	0	0	PTHR33153:SF3 (PANTHER); PTHR33153 (PANTHER)	no GO terms	no GO terms
Sgl021483	SGL_640	complement(112161..196464)	3.01132	6.07894	67.5996	0.0002441	0.047566	E3 ubiquitin-protein ligase rnf213-alpha	F:GO:0004842; F:GO:0016887	F:ubiquitin-protein transferase activity; F:ATP hydrolysis activity	EC:3.6.1; EC:3.6.4.13; EC:3.6; EC:2; EC:3	Acting on acid anhydrides; RNA helicase; Acting on acid anhydrides; Transferases; Hydrolases	IPR027417 (G3DSA:3.40.50.GENE3D); IPR013083 (G3DSA:3.30.40.GENE3D); PTHR22605:SF21 (PANTHER); IPR031248 (PANTHER); IPR031248 (PANTHER); IPR001841 (PROSITE_PROFILES); SSF57850 (SUPERFAMILY); IPR027417 (SUPERFAMILY)	F:GO:0004842; F:GO:0016887	F:ubiquitin-protein transferase activity; F:ATP hydrolysis activity
Sgl025945	SGL_971	36914..48000	2.77861	6.0131	64.5838	2.45e-05	0.009355	eosinophil peroxidase	P:GO:0006979; P:GO:0098869; F:GO:0004601; F:GO:0020037	P:response to oxidative stress; P:cellular oxidant detoxification; F:peroxidase activity; F:heme binding	EC:1.11; EC:1; EC:1.11.1	Acting on a peroxide as acceptor; Oxidoreductases; Acting on a peroxide as acceptor	IPR037120 (G3DSA:1.10.640.GENE3D); IPR037120 (G3DSA:1.10.640.GENE3D); IPR019791 (PFAM); PTHR11475 (PANTHER); IPR019791 (PROSITE_PROFILES); IPR010255 (SUPERFAMILY); IPR010255 (SUPERFAMILY)	P:GO:0006979; F:GO:0004601; F:GO:0020037	P:response to oxidative stress; F:peroxidase activity; F:heme binding
Sgl002213	SGL_4	complement(3005953..3008359)	107.532	5.84269	57.3884	2.776e-09	2.332e-05	C1q-tumor necrosis factor	P:GO:0010469; P:GO:0019395; P:GO:0045792; P:GO:0071902; P:GO:0097009; P:GO:1900078; F:GO:0005179; F:GO:0042802; C:GO:0005615	P:regulation of signaling receptor activity; P:fatty acid oxidation; P:negative regulation of cell size; P:positive regulation of protein serine/threonine kinase activity; P:energy homeostasis; P:positive regulation of cellular response to insulin stimulus; F:hormone activity; F:identical protein binding; C:extracellular space	0	0	IPR001073 (PRINTS); IPR008983 (G3DSA:2.60.120.GENE3D); IPR001073 (PFAM); mobidb-lite (MOBIDB_LITE); mobidb-lite (MOBIDB_LITE); PTHR22923 (PANTHER); IPR001073 (PROSITE_PROFILES); IPR008983 (SUPERFAMILY); SSF57997 (SUPERFAMILY)	F:GO:0005515	F:protein binding
Sgl025538	SGL_497	222850..224076	8.51605	5.3661	41.2437	0.0001689	0.0383426	IgGFc-binding protein-like	0	0	0	0	IPR035234 (PFAM); PTHR46534 (PANTHER)	no GO terms	no GO terms
Sgl008947	SGL_57	complement(1675278..1677222)	5.69317	5.36109	41.1007	2.081e-05	0.008412	uncharacterized protein LOC105344974	0	0	0	0	mobidb-lite (MOBIDB_LITE)	no GO terms	no GO terms
Sgl000511	SGL_1	complement(3957931..3964620)	64.8758	5.29746	39.3274	1.503e-07	0.0003155	heat shock transcription factor, X-linked	P:GO:0006355; F:GO:0003700; F:GO:0043565; C:GO:0005634	P:regulation of transcription, DNA-templated; F:DNA-binding transcription factor activity; F:sequence-specific DNA binding; C:nucleus	0	0	IPR036388 (G3DSA:1.10.10.GENE3D); IPR000232 (PFAM); IPR027725 (PANTHER); PTHR10015:SF317 (PANTHER); IPR036390 (SUPERFAMILY)	P:GO:0006355; F:GO:0003700; F:GO:0043565	P:regulation of transcription, DNA-templated; F:DNA-binding transcription factor activity; F:sequence-specific DNA binding
Sgl025815	SGL_530	148478..157984	6.21074	5.16141	35.7881	7.932e-05	0.0225822	serine/threonine-protein phosphatase 6 regulatory ankyrin repeat subunit B-like	F:GO:0005515	F:protein binding	0	0	IPR002110 (PFAM); IPR041249 (PFAM); IPR027417 (G3DSA:3.40.50.GENE3D); IPR036770 (G3DSA:1.25.40.GENE3D); IPR036770 (G3DSA:1.25.40.GENE3D); IPR002110 (PFAM); PTHR24126 (PANTHER); PS50297 (PROSITE_PROFILES); IPR002110 (PROSITE_PROFILES); IPR002110 (PROSITE_PROFILES); IPR002110 (PROSITE_PROFILES); PS50297 (PROSITE_PROFILES); IPR002110 (PROSITE_PROFILES); PS50297 (PROSITE_PROFILES); IPR002110 (PROSITE…	F:GO:0005515	F:protein binding
Sgl022196	SGL_437	221040..222329	14.1109	5.01461	32.3257	4.496e-06	0.003077	cystinosin homolog	C:GO:0016021	C:integral component of membrane	0	0	G3DSA:1.20.1280.290 (GENE3D); IPR006603 (PFAM); PTHR16201 (PANTHER); PTHR16201:SF37 (PANTHER)	no GO terms	no GO terms
Sgl027559	SGL_800	187062..195033	6.91371	5.00734	32.1632	1.468e-05	0.006665	fatty acid-binding protein, intestinal	P:GO:0001101; P:GO:0006635; P:GO:0008285; P:GO:0009410; P:GO:0015718; P:GO:0019433; P:GO:0032868; P:GO:0042632; P:GO:0044539; P:GO:0046320; P:GO:0055081; P:GO:0055091; P:GO:0070542; P:GO:0071073; P:GO:2001245; F:GO:0005324; F:GO:0008092; F:GO:0008289; F:GO:0050543; F:GO:0070538; C:GO:0005615; C:GO:0005759; C:GO:0005829; C:GO:0016528	P:response to acid chemical; P:fatty acid beta-oxidation; P:negative regulation of cell population proliferation; P:response to xenobiotic stimulus; P:monocarboxylic acid transport; P:triglyceride catabolic process; P:response to insulin; P:cholesterol homeostasis; P:long-chain fatty acid import into cell; P:regulation of fatty acid oxidation; P:anion homeostasis; P:phospholipid homeostasis; P:re…	EC:7	Translocases	IPR000463 (PRINTS); IPR000566 (PFAM); IPR012674 (G3DSA:2.40.128.GENE3D); IPR031259 (PANTHER); PTHR11955:SF135 (PANTHER); cd00742 (CDD); cd00742 (CDD); IPR012674 (SUPERFAMILY); IPR012674 (SUPERFAMILY)	F:GO:0008289	F:lipid binding
Sgl023708	SGL_605	266343..269506	6.85786	4.76096	27.114	1.764e-05	0.007406	placenta-specific gene 8 protein	0	0	0	0	IPR006461 (PFAM); IPR006461 (TIGRFAM); IPR006461 (PANTHER); PTHR15907:SF122 (PANTHER)	no GO terms	no GO terms
Sgl019202	SGL_171	353592..371196	1.72886	4.56687	23.7008	0.0001463	0.0341361	E3 SUMO-protein ligase KIAA1586-like isoform X1	P:GO:0007110; P:GO:0007111; P:GO:0007415; P:GO:0007422; P:GO:0007443; P:GO:0007509; P:GO:0008360; P:GO:0010769; P:GO:0032507; P:GO:0043547; P:GO:0045664; P:GO:0045792; P:GO:0050767; P:GO:0050770; P:GO:0051225; P:GO:0090090; P:GO:1903475; F:GO:0005085; F:GO:0030215; F:GO:0031267; F:GO:0043168; F:GO:1901981; C:GO:0005634; C:GO:0005938; C:GO:0032154; C:GO:0099568	P:meiosis I cytokinesis; P:meiosis II cytokinesis; P:defasciculation of motor neuron axon; P:peripheral nervous system development; P:Malpighian tubule morphogenesis; P:mesoderm migration involved in gastrulation; P:regulation of cell shape; P:regulation of cell morphogenesis involved in differentiation; P:maintenance of protein location in cell; P:positive regulation of GTPase activity; P:regula…	0	0	PTHR46880 (PANTHER); IPR012337 (SUPERFAMILY)	no GO terms	no GO terms
Sgl017726	SGL_213	complement(313419..323407)	477.205	4.51566	22.8744	1.126e-07	0.0002702	peripheral myelin protein 22-like	C:GO:0016021	C:integral component of membrane	0	0	G3DSA:1.20.140.150 (GENE3D); IPR004031 (PFAM); IPR015664 (PANTHER); IPR017974 (PROSITE_PATTERNS)	C:GO:0016021	C:integral component of membrane
Sgl023753	SGL_329	complement(580854..612227)	2.267	4.26514	19.2281	9.153e-05	0.0241578	Hypothetical predicted protein	0	0	0	0	IPR045063 (PFAM); IPR027417 (G3DSA:3.40.50.GENE3D); mobidb-lite (MOBIDB_LITE); PTHR26392 (PANTHER); IPR027417 (SUPERFAMILY)	no GO terms	no GO terms
Sgl011713	SGL_69	complement(1690667..1700776)	8.00657	4.17816	18.1031	5.99e-05	0.0193499	CD63 antigen	P:GO:0007166; C:GO:0005887; C:GO:0016021	P:cell surface receptor signaling pathway; C:integral component of plasma membrane; C:integral component of membrane	0	0	IPR008952 (G3DSA:1.10.1450.GENE3D); IPR000301 (PIRSF); IPR018499 (PFAM); PTHR19282:SF402 (PANTHER); IPR018499 (PANTHER); IPR008952 (SUPERFAMILY)	C:GO:0016021	C:integral component of membrane
Sgl001030	SGL_10	258904..312107	4.33187	3.95309	15.4881	4.58e-06	0.003077	fibrocystin-L-like isoform X3	0	0	0	0	IPR013783 (G3DSA:2.60.40.GENE3D); IPR013783 (G3DSA:2.60.40.GENE3D); IPR013783 (G3DSA:2.60.40.GENE3D); IPR013783 (G3DSA:2.60.40.GENE3D); IPR013783 (G3DSA:2.60.40.GENE3D); IPR002909 (PFAM); IPR013783 (G3DSA:2.60.40.GENE3D); IPR019316 (PFAM); PTHR46769 (PANTHER); IPR037524 (PROSITE_PROFILES); IPR019316 (PROSITE_PROFILES); IPR019316 (PROSITE_PROFILES); cd00603 (CDD); cd00603 (CDD); cd00603 (CDD); cd0…	no GO terms	no GO terms
Sgl023794	SGL_637	complement(62783..64720)	27.8641	3.77532	13.6926	5.118e-05	0.0171942	metallothionein	F:GO:0046872	F:metal ion binding	0	0	IPR001008 (PRINTS); PF12749 (PFAM)	F:GO:0046872	F:metal ion binding
Sgl011506	SGL_124	970041..984314	40.709	3.71729	13.1527	1.221e-05	0.00605	aromatic-L-amino-acid decarboxylase-like	P:GO:0006520; P:GO:0006589; P:GO:0009410; P:GO:0009636; P:GO:0018991; P:GO:0045475; P:GO:0046677; P:GO:0048148; P:GO:0048149; P:GO:0060359; P:GO:0072347; P:GO:0097164; F:GO:0004837; F:GO:0030170; C:GO:0030424; C:GO:0043025	P:cellular amino acid metabolic process; P:octopamine biosynthetic process; P:response to xenobiotic stimulus; P:response to toxic substance; P:oviposition; P:locomotor rhythm; P:response to antibiotic; P:behavioral response to cocaine; P:behavioral response to ethanol; P:response to ammonium ion; P:response to anesthetic; P:ammonium ion metabolic process; F:tyrosine decarboxylase activity; F:pyr…	EC:4.1.1.28; EC:4.1.1; EC:4.1; EC:4.1.1.105; EC:4.1.1.25; EC:4	Aromatic-L-amino-acid decarboxylase; Carbon-carbon lyases; Carbon-carbon lyases; L-tryptophan decarboxylase; Tyrosine decarboxylase; Lyases	IPR010977 (PRINTS); IPR002129 (PFAM); IPR015422 (G3DSA:3.90.1150.GENE3D); IPR015421 (G3DSA:3.40.640.GENE3D); G3DSA:1.20.1340.10 (GENE3D); PTHR11999 (PANTHER); PTHR11999:SF144 (PANTHER); IPR015424 (SUPERFAMILY)	P:GO:0006520; P:GO:0019752; F:GO:0003824; F:GO:0016830; F:GO:0016831; F:GO:0030170	P:cellular amino acid metabolic process; P:carboxylic acid metabolic process; F:catalytic activity; F:carbon-carbon lyase activity; F:carboxy-lyase activity; F:pyridoxal phosphate binding
Sgl001428	SGL_9	complement(338831..344543)	5.34771	3.55968	11.7915	0.0001714	0.0383897	tubulin beta chain-like	P:GO:0007010; P:GO:0007017; F:GO:0003924; F:GO:0005200; F:GO:0005525; C:GO:0005874	P:cytoskeleton organization; P:microtubule-based process; F:GTPase activity; F:structural constituent of cytoskeleton; F:GTP binding; C:microtubule	EC:3.6.1; EC:3.6; EC:3	Acting on acid anhydrides; Acting on acid anhydrides; Hydrolases	IPR000217 (PRINTS); IPR002453 (PRINTS); IPR018316 (PFAM); IPR037103 (G3DSA:3.30.1330.GENE3D); IPR036525 (G3DSA:3.40.50.GENE3D); IPR003008 (PFAM); IPR023123 (G3DSA:1.10.287.GENE3D); mobidb-lite (MOBIDB_LITE); PTHR11588:SF89 (PANTHER); IPR000217 (PANTHER); IPR013838 (PROSITE_PATTERNS); IPR017975 (PROSITE_PATTERNS); cd02187 (CDD); IPR008280 (SUPERFAMILY); IPR036525 (SUPERFAMILY)	P:GO:0007017; F:GO:0003924; F:GO:0005200; F:GO:0005525; C:GO:0005874	P:microtubule-based process; F:GTPase activity; F:structural constituent of cytoskeleton; F:GTP binding; C:microtubule
Sgl016716	SGL_200	complement(450673..456732)	11.9772	3.46656	11.0545	2.468e-06	0.001975	nuclear pore complex protein DDB_G0274915-like isoform X1	0	0	0	0	mobidb-lite (MOBIDB_LITE); mobidb-lite (MOBIDB_LITE); mobidb-lite (MOBIDB_LITE); mobidb-lite (MOBIDB_LITE); mobidb-lite (MOBIDB_LITE)	no GO terms	no GO terms
Sgl003535	SGL_7	complement(3194499..3195334)	16.0392	3.39158	10.4947	7.247e-05	0.0213217	peptidoglycan-recognition protein SC2-like isoform X1	P:GO:0001933; P:GO:0002221; P:GO:0002758; P:GO:0006897; P:GO:0006909; P:GO:0006964; P:GO:0007166; P:GO:0008340; P:GO:0009253; P:GO:0016045; P:GO:0032499; P:GO:0032689; P:GO:0032827; P:GO:0035007; P:GO:0040007; P:GO:0044364; P:GO:0045087; P:GO:0046329; P:GO:0048167; P:GO:0050830; P:GO:0051607; P:GO:0051701; P:GO:0051704; P:GO:0051714; P:GO:0061059; P:GO:0098657; F:GO:0008270; F:GO:0008745; F:GO:00…	P:negative regulation of protein phosphorylation; P:pattern recognition receptor signaling pathway; P:innate immune response-activating signal transduction; P:endocytosis; P:phagocytosis; P:positive regulation of biosynthetic process of antibacterial peptides active against Gram-negative bacteria; P:cell surface receptor signaling pathway; P:determination of adult lifespan; P:peptidoglycan catabo…	EC:3.5.1; EC:3; EC:3.5; EC:3.5.1.28	Acting on carbon-nitrogen bonds, other than peptide bonds; Hydrolases; Acting on carbon-nitrogen bonds, other than peptide bonds; N-acetylmuramoyl-L-alanine amidase	IPR002502 (PFAM); IPR036505 (G3DSA:3.40.80.GENE3D); IPR017331 (PIRSF); IPR015510 (PANTHER); IPR002502 (CDD); IPR036505 (SUPERFAMILY)	P:GO:0009253; P:GO:0045087; F:GO:0008745; F:GO:0042834	P:peptidoglycan catabolic process; P:innate immune response; F:N-acetylmuramoyl-L-alanine amidase activity; F:peptidoglycan binding
Sgl005350	SGL_30	1634162..1635565	35.6901	3.27357	9.67037	1.009e-06	0.001059	proline rich transmembrane protein 1B	C:GO:0005794; C:GO:0016021	C:Golgi apparatus; C:integral component of membrane	0	0	IPR007593 (PFAM); PTHR14948:SF25 (PANTHER); PTHR14948 (PANTHER)	C:GO:0016021	C:integral component of membrane
Sgl025924	SGL_676	26671..32947	9.16007	3.25542	9.54944	6.763e-05	0.021037	uncharacterized protein LOC111121394	0	0	0	0	no IPS match	no IPS match	no IPS match
Sgl023263	SGL_334	372873..375406	24.1584	3.2092	9.24836	0.0001409	0.0333454	fibrinogen-like protein A	0	0	0	0	IPR002181 (PFAM); IPR014716 (G3DSA:3.90.215.GENE3D); G3DSA:4.10.530.10 (GENE3D); PTHR19143:SF394 (PANTHER); PTHR19143 (PANTHER); PTHR19143 (PANTHER); IPR020837 (PROSITE_PATTERNS); IPR002181 (PROSITE_PROFILES); IPR002181 (PROSITE_PROFILES); IPR036056 (SUPERFAMILY)	no GO terms	no GO terms
Sgl005690	SGL_20	1754038..1755459	11.2626	3.20145	9.19883	0.0002055	0.0431954	Hypothetical predicted protein	0	0	0	0	PTHR35378 (PANTHER); PS51257 (PROSITE_PROFILES)	no GO terms	no GO terms
Sgl021499	SGL_794	219959..221906	32.3875	3.13253	8.76972	3.352e-05	0.012242	adenylate cyclase CyaB-like	0	0	0	0	IPR008173 (TIGRFAM); G3DSA:2.40.320.10 (GENE3D); IPR023577 (PFAM); IPR008173 (PANTHER); IPR023577 (PROSITE_PROFILES); IPR008173 (CDD); IPR033469 (SUPERFAMILY)	no GO terms	no GO terms
Sgl007979	SGL_63	complement(1094084..1096824)	41.7453	3.06263	8.35495	1.887e-06	0.001761	apolipoprotein L3-like	P:GO:0006869; P:GO:0042157; F:GO:0008289; C:GO:0005576	P:lipid transport; P:lipoprotein metabolic process; F:lipid binding; C:extracellular region	0	0	IPR008405 (PFAM); IPR008405 (PANTHER)	P:GO:0006869; P:GO:0042157; F:GO:0008289; C:GO:0005576	P:lipid transport; P:lipoprotein metabolic process; F:lipid binding; C:extracellular region
Sgl010314	SGL_146	440862..442546	56.1659	3.02379	8.13301	1.36e-05	0.006345	perlucin-like protein isoform X2	0	0	0	0	IPR016186 (G3DSA:3.10.100.GENE3D); IPR001304 (PFAM); IPR001304 (PROSITE_PROFILES); cd00037 (CDD); IPR016187 (SUPERFAMILY)	no GO terms	no GO terms
Sgl016284	SGL_143	111335..116700	11.7439	2.92108	7.57414	0.0002316	0.0463113	cell death abnormality protein 1-like	P:GO:0008039; F:GO:0005044; C:GO:0016020	P:synaptic target recognition; F:scavenger receptor activity; C:membrane	0	0	IPR036772 (G3DSA:3.10.250.GENE3D); G3DSA:2.60.120.260 (GENE3D); G3DSA:2.60.120.260 (GENE3D); PTHR45713 (PANTHER); IPR001190 (PROSITE_PROFILES); IPR008979 (SUPERFAMILY); IPR036772 (SUPERFAMILY)	F:GO:0005044; C:GO:0016020	F:scavenger receptor activity; C:membrane
Sgl009137	SGL_105	complement(143061..176293)	11.6025	2.83178	7.11952	7.811e-07	0.0008748	putative amine oxidase [copper-containing] isoform X2	P:GO:0006805; P:GO:0009308; P:GO:0015695; P:GO:0015898; P:GO:0035874; P:GO:0043312; P:GO:0046677; P:GO:0061476; P:GO:0071242; P:GO:0071280; P:GO:0071420; P:GO:0071466; P:GO:0071504; P:GO:0097185; F:GO:0005507; F:GO:0005509; F:GO:0008131; F:GO:0008144; F:GO:0008201; F:GO:0008270; F:GO:0042803; F:GO:0043168; F:GO:0044877; F:GO:0048038; F:GO:0052597; F:GO:0052598; C:GO:0005777; C:GO:0005886; C:GO:00…	P:xenobiotic metabolic process; P:amine metabolic process; P:organic cation transport; P:amiloride transport; P:cellular response to copper ion starvation; P:neutrophil degranulation; P:response to antibiotic; P:response to anticoagulant; P:cellular response to ammonium ion; P:cellular response to copper ion; P:cellular response to histamine; P:cellular response to xenobiotic stimulus; P:cellular…	EC:1.4; EC:1.4.3; EC:1; EC:1.4.3.22; EC:1.4.3.21	Acting on the CH-NH(2) group of donors; Acting on the CH-NH(2) group of donors; Oxidoreductases; Diamine oxidase; Primary-amine oxidase	IPR000269 (PRINTS); G3DSA:3.10.450.40 (GENE3D); IPR015800 (PFAM); G3DSA:3.10.450.40 (GENE3D); G3DSA:3.10.450.40 (GENE3D); IPR036460 (G3DSA:2.70.98.GENE3D); IPR015798 (PFAM); IPR036460 (G3DSA:2.70.98.GENE3D); G3DSA:3.10.450.40 (GENE3D); mobidb-lite (MOBIDB_LITE); mobidb-lite (MOBIDB_LITE); mobidb-lite (MOBIDB_LITE); mobidb-lite (MOBIDB_LITE); mobidb-lite (MOBIDB_LITE); mobidb-lite (MOBIDB_LITE); m…	P:GO:0009308; F:GO:0005507; F:GO:0008131; F:GO:0048038	P:amine metabolic process; F:copper ion binding; F:primary amine oxidase activity; F:quinone binding
Sgl002293	SGL_4	4823778..4827446	35.5659	2.63158	6.19702	2.193e-07	0.0003484	uncharacterized protein LOC105320485 isoform X2	P:GO:0006955; F:GO:0005164; C:GO:0016020	P:immune response; F:tumor necrosis factor receptor binding; C:membrane	0	0	IPR006052 (PFAM); IPR008983 (G3DSA:2.60.120.GENE3D); IPR008983 (SUPERFAMILY)	P:GO:0006955; F:GO:0005164; F:GO:0005515; C:GO:0016020	P:immune response; F:tumor necrosis factor receptor binding; F:protein binding; C:membrane
Sgl011653	SGL_69	complement(343855..345015)	192.955	2.57419	5.95538	1.804e-06	0.001761	Hypothetical predicted protein	P:GO:0006471; F:GO:0003956; C:GO:0016021	P:protein ADP-ribosylation; F:NAD(P)+-protein-arginine ADP-ribosyltransferase activity; C:integral component of membrane	0	0	G3DSA:3.90.176.10 (GENE3D); IPR000768 (PFAM); IPR036770 (G3DSA:1.25.40.GENE3D); SSF56399 (SUPERFAMILY); IPR036770 (SUPERFAMILY)	P:GO:0006471; F:GO:0003956	P:protein ADP-ribosylation; F:NAD(P)+-protein-arginine ADP-ribosyltransferase activity
Sgl002945	SGL_14	572979..578685	40.3751	2.4781	5.57161	6.277e-07	0.0007531	uncharacterized protein LOC111127393	0	0	0	0	no IPS match	no IPS match	no IPS match
Sgl006297	SGL_26	complement(2780758..2801167)	7.65076	2.40813	5.30785	1.225e-05	0.00605	adhesion G protein-coupled receptor L4-like isoform X1	P:GO:0007166; P:GO:0007186; P:GO:0007269; P:GO:0008344; P:GO:0016192; F:GO:0004930; F:GO:0005044; F:GO:0016524; C:GO:0008021; C:GO:0016021	P:cell surface receptor signaling pathway; P:G protein-coupled receptor signaling pathway; P:neurotransmitter secretion; P:adult locomotory behavior; P:vesicle-mediated transport; F:G protein-coupled receptor activity; F:scavenger receptor activity; F:latrotoxin receptor activity; C:synaptic vesicle; C:integral component of membrane	0	0	IPR000832 (PRINTS); IPR001190 (PRINTS); IPR001190 (PFAM); IPR032471 (PFAM); IPR036772 (G3DSA:3.10.250.GENE3D); IPR000832 (PFAM); IPR000203 (PFAM); G3DSA:1.20.1070.10 (GENE3D); G3DSA:2.60.220.50 (GENE3D); PTHR12011 (PANTHER); IPR001190 (PROSITE_PATTERNS); IPR017981 (PROSITE_PROFILES); IPR007110 (PROSITE_PROFILES); IPR001190 (PROSITE_PROFILES); IPR000203 (PROSITE_PROFILES); cd15040 (CDD); IPR036772…	P:GO:0007166; P:GO:0007186; F:GO:0004888; F:GO:0004930; F:GO:0005044; C:GO:0016020; C:GO:0016021	P:cell surface receptor signaling pathway; P:G protein-coupled receptor signaling pathway; F:transmembrane signaling receptor activity; F:G protein-coupled receptor activity; F:scavenger receptor activity; C:membrane; C:integral component of membrane
Sgl024036	SGL_764	15101..47889	2.69161	2.35481	5.11528	0.0002447	0.047566	uncharacterized protein LOC105339033	F:GO:0005515; F:GO:0005525; F:GO:0008270	F:protein binding; F:GTP binding; F:zinc ion binding	0	0	IPR013783 (G3DSA:2.60.40.GENE3D); IPR030379 (PFAM); IPR013783 (G3DSA:2.60.40.GENE3D); IPR003961 (PFAM); IPR027417 (G3DSA:3.40.50.GENE3D); PTHR18884 (PANTHER); PTHR18884:SF83 (PANTHER); PTHR18884 (PANTHER); IPR003961 (PROSITE_PROFILES); IPR003961 (PROSITE_PROFILES); IPR000315 (PROSITE_PROFILES); cd19757 (CDD); IPR003961 (CDD); cd19757 (CDD); IPR003961 (CDD); IPR036116 (SUPERFAMILY); IPR027417 (SUP…	F:GO:0005515; F:GO:0005525; F:GO:0008270	F:protein binding; F:GTP binding; F:zinc ion binding
Sgl015829	SGL_202	complement(852412..854156)	60.8008	2.32983	5.02746	0.0001021	0.0259407	protein PLANT CADMIUM RESISTANCE 3-like isoform X1	0	0	0	0	IPR006461 (TIGRFAM); IPR006461 (PFAM); PTHR15907:SF102 (PANTHER); PTHR15907:SF102 (PANTHER); IPR006461 (PANTHER); IPR006461 (PANTHER)	no GO terms	no GO terms
Sgl027692	SGL_1899	complement(4895..5278)	525.73	2.23711	4.7145	9.629e-05	0.0248841	Hypothetical predicted protein	C:GO:0016021	C:integral component of membrane	0	0	PTHR35378 (PANTHER)	no GO terms	no GO terms
Sgl021915	SGL_391	482520..495927	143.417	2.04561	4.12846	0.0002115	0.0433335	emerin homolog 1-like	F:GO:0003677; C:GO:0005634; C:GO:0016021	F:DNA binding; C:nucleus; C:integral component of membrane	0	0	IPR003887 (PFAM); IPR011015 (G3DSA:1.10.720.GENE3D); mobidb-lite (MOBIDB_LITE); mobidb-lite (MOBIDB_LITE); mobidb-lite (MOBIDB_LITE); PTHR12019:SF9 (PANTHER); PTHR12019 (PANTHER); PTHR12019:SF9 (PANTHER); PTHR12019 (PANTHER); IPR003887 (PROSITE_PROFILES); cd12940 (CDD); IPR011015 (SUPERFAMILY)	no GO terms	no GO terms
Sgl007619	SGL_71	549687..573572	9.69505	1.95586	3.87947	2.335e-05	0.009121	transglutaminase 1	P:GO:0018149; P:GO:0070268; F:GO:0003810; F:GO:0046872; C:GO:0005886	P:peptide cross-linking; P:cornification; F:protein-glutamine gamma-glutamyltransferase activity; F:metal ion binding; C:plasma membrane	EC:2.3; EC:2; EC:2.3.2; EC:2.3.2.13	Acyltransferases; Transferases; Acyltransferases; Protein-glutamine gamma-glutamyltransferase	IPR036985 (G3DSA:3.90.260.GENE3D); IPR013783 (G3DSA:2.60.40.GENE3D); IPR013783 (G3DSA:2.60.40.GENE3D); IPR002931 (PFAM); IPR001102 (PFAM); IPR013783 (G3DSA:2.60.40.GENE3D); IPR013783 (G3DSA:2.60.40.GENE3D); mobidb-lite (MOBIDB_LITE); mobidb-lite (MOBIDB_LITE); PTHR11590 (PANTHER); IPR036238 (SUPERFAMILY); IPR038765 (SUPERFAMILY); IPR014756 (SUPERFAMILY); IPR036238 (SUPERFAMILY); IPR036238 (SUPERF…	P:GO:0018149; F:GO:0003810	P:peptide cross-linking; F:protein-glutamine gamma-glutamyltransferase activity
Sgl007978	SGL_63	complement(1088421..1089257)	141.514	1.88892	3.70358	8.55e-05	0.0239374	apolipoprotein L3-like	P:GO:0006869; P:GO:0042157; F:GO:0008289; C:GO:0005576	P:lipid transport; P:lipoprotein metabolic process; F:lipid binding; C:extracellular region	0	0	IPR008405 (PFAM); IPR008405 (PANTHER)	P:GO:0006869; P:GO:0042157; F:GO:0008289; C:GO:0005576	P:lipid transport; P:lipoprotein metabolic process; F:lipid binding; C:extracellular region
Sgl001283	SGL_19	1099427..1105285	37.7116	1.82962	3.55443	9.106e-05	0.0241578	ATP synthase subunit delta, mitochondrial-like	P:GO:0006805; P:GO:0006805; P:GO:0009168; P:GO:0015986; F:GO:0046933; C:GO:0000275; C:GO:0045261	P:xenobiotic metabolic process; P:xenobiotic metabolic process; P:purine ribonucleoside monophosphate biosynthetic process; P:ATP synthesis coupled proton transport; F:proton-transporting ATP synthase activity, rotational mechanism; C:mitochondrial proton-transporting ATP synthase complex, catalytic sector F(1); C:proton-transporting ATP synthase complex, catalytic core F(1)	EC:7.1.2.2; EC:6; EC:7	H(+)-transporting two-sector ATPase; Ligases; Translocases	IPR036771 (G3DSA:2.60.15.GENE3D); IPR001469 (TIGRFAM); IPR020546 (PFAM); G3DSA:1.20.5.440 (GENE3D); PTHR13822:SF7 (PANTHER); IPR001469 (PANTHER); IPR001469 (HAMAP); IPR001469 (CDD); IPR036771 (SUPERFAMILY)	P:GO:0015986; F:GO:0046933; C:GO:0045261	P:ATP synthesis coupled proton transport; F:proton-transporting ATP synthase activity, rotational mechanism; C:proton-transporting ATP synthase complex, catalytic core F(1)
Sgl005686	SGL_20	complement(1674254..1675237)	15.8338	-11.7528	-3451	2.439e-06	0.001975	casein kinase I-like	P:GO:0006281; P:GO:0008360; P:GO:0018105; P:GO:0032436; P:GO:0032989; P:GO:0042593; P:GO:0045879; P:GO:0051128; P:GO:0090090; F:GO:0004674; F:GO:0005515; F:GO:0005524; F:GO:0106310; C:GO:0005634; C:GO:0030877	P:DNA repair; P:regulation of cell shape; P:peptidyl-serine phosphorylation; P:positive regulation of proteasomal ubiquitin-dependent protein catabolic process; P:cellular component morphogenesis; P:glucose homeostasis; P:negative regulation of smoothened signaling pathway; P:regulation of cellular component organization; P:negative regulation of canonical Wnt signaling pathway; F:protein serine/…	EC:2.7.1; EC:2.7.11.1; EC:2.7; EC:2	Transferring phosphorus-containing groups; Non-specific serine/threonine protein kinase; Transferring phosphorus-containing groups; Transferases	IPR000719 (PFAM); G3DSA:1.10.510.10 (GENE3D); PTHR11909 (PANTHER); PTHR11909:SF84 (PANTHER); PTHR11909:SF84 (PANTHER); PTHR11909 (PANTHER); IPR017441 (PROSITE_PATTERNS); IPR008271 (PROSITE_PATTERNS); IPR000719 (PROSITE_PROFILES); cd14128 (CDD); IPR011009 (SUPERFAMILY)	P:GO:0006468; F:GO:0004672; F:GO:0005524	P:protein phosphorylation; F:protein kinase activity; F:ATP binding
Sgl026862	SGL_1574	complement(27794..31448)	26.0382	-10.3173	-1275.9	4.776e-05	0.0163715	ornithine decarboxylase antizyme 1-like	P:GO:0006595; P:GO:0043086; F:GO:0008073; C:GO:0005829	P:polyamine metabolic process; P:negative regulation of catalytic activity; F:ornithine decarboxylase inhibitor activity; C:cytosol	0	0	IPR002993 (PFAM); IPR038581 (G3DSA:3.40.630.GENE3D); IPR002993 (PANTHER); IPR002993 (PROSITE_PATTERNS); IPR016181 (SUPERFAMILY)	F:GO:0008073	F:ornithine decarboxylase inhibitor activity
Sgl018767	SGL_301	554110..555342	7.76873	-7.47029	-177.33	2.125e-08	8.924e-05	neuronal acetylcholine receptor subunit alpha-6	P:GO:0034220; F:GO:0004888; F:GO:0005230; C:GO:0016021	P:ion transmembrane transport; F:transmembrane signaling receptor activity; F:extracellular ligand-gated ion channel activity; C:integral component of membrane	EC:7	Translocases	IPR006201 (PRINTS); IPR006202 (PFAM); IPR006029 (PFAM); G3DSA:1.20.58.390 (GENE3D); IPR036734 (G3DSA:2.70.170.GENE3D); IPR006201 (PANTHER); PTHR18945:SF860 (PANTHER); cd18989 (CDD); cd19051 (CDD); IPR036734 (SUPERFAMILY); IPR036719 (SUPERFAMILY)	P:GO:0006811; P:GO:0034220; F:GO:0004888; F:GO:0005216; F:GO:0005230; C:GO:0016021	P:ion transport; P:ion transmembrane transport; F:transmembrane signaling receptor activity; F:ion channel activity; F:extracellular ligand-gated ion channel activity; C:integral component of membrane
Sgl027494	SGL_729	complement(206766..237084)	3.52096	-7.0468	-132.221	2.102e-06	0.001858	uncharacterized protein LOC111135768 isoform X6	P:GO:0010629; P:GO:0042531; P:GO:0042532; P:GO:0046427; P:GO:0060336; P:GO:0070212; P:GO:1902216; P:GO:1902532; P:GO:1902533; F:GO:0003950; F:GO:0019899; F:GO:0070403; C:GO:0005829	P:negative regulation of gene expression; P:positive regulation of tyrosine phosphorylation of STAT protein; P:negative regulation of tyrosine phosphorylation of STAT protein; P:positive regulation of receptor signaling pathway via JAK-STAT; P:negative regulation of interferon-gamma-mediated signaling pathway; P:protein poly-ADP-ribosylation; P:positive regulation of interleukin-4-mediated signal…	EC:2.4.2; EC:2.4; EC:2; EC:2.4.2.30	Glycosyltransferases; Glycosyltransferases; Transferases; NAD(+) ADP-ribosyltransferase	IPR043472 (G3DSA:3.40.220.GENE3D); IPR002589 (PFAM); mobidb-lite (MOBIDB_LITE); mobidb-lite (MOBIDB_LITE); mobidb-lite (MOBIDB_LITE); PTHR14453 (PANTHER); IPR034401 (PTHR14453:PANTHER); IPR002589 (PROSITE_PROFILES); IPR043472 (SUPERFAMILY)	no GO terms	no GO terms
Sgl004802	SGL_31	complement(1798359..1818659)	4.43923	-6.95967	-124.471	3.536e-07	0.000495	Serine/threonine-protein kinase/endoribonuclease IRE2	P:GO:0006397; P:GO:0006468; P:GO:0090501; F:GO:0004540; F:GO:0004672; F:GO:0005515; F:GO:0005524	P:mRNA processing; P:protein phosphorylation; P:RNA phosphodiester bond hydrolysis; F:ribonuclease activity; F:protein kinase activity; F:protein binding; F:ATP binding	EC:2.7.1; EC:3.1; EC:2.7; EC:2; EC:3	Transferring phosphorus-containing groups; Acting on ester bonds; Transferring phosphorus-containing groups; Transferases; Hydrolases	IPR036770 (G3DSA:1.25.40.GENE3D); IPR002110 (PFAM); IPR020683 (PFAM); mobidb-lite (MOBIDB_LITE); mobidb-lite (MOBIDB_LITE); mobidb-lite (MOBIDB_LITE); mobidb-lite (MOBIDB_LITE); mobidb-lite (MOBIDB_LITE); mobidb-lite (MOBIDB_LITE); mobidb-lite (MOBIDB_LITE); mobidb-lite (MOBIDB_LITE); mobidb-lite (MOBIDB_LITE); mobidb-lite (MOBIDB_LITE); mobidb-lite (MOBIDB_LITE); PTHR24125 (PANTHER); PS50297 (PR…	F:GO:0005515	F:protein binding
Sgl024211	SGL_522	24835..27828	4.15077	-6.81243	-112.395	1.388e-08	7.769e-05	uncharacterized protein LOC111100064	F:GO:0005515	F:protein binding	0	0	IPR002110 (PRINTS); IPR036770 (G3DSA:1.25.40.GENE3D); IPR036770 (G3DSA:1.25.40.GENE3D); IPR002110 (PFAM); IPR036770 (G3DSA:1.25.40.GENE3D); IPR002110 (PFAM); IPR002110 (PFAM); IPR036770 (G3DSA:1.25.40.GENE3D); PTHR24121 (PANTHER); PTHR24121 (PANTHER); PTHR24121:SF2 (PANTHER); PTHR24121:SF2 (PANTHER); PS50297 (PROSITE_PROFILES); PS50297 (PROSITE_PROFILES); PS50297 (PROSITE_PROFILES); IPR002110 (PR…	F:GO:0005515	F:protein binding
Sgl006628	SGL_38	complement(456545..461914)	9.29895	-6.43133	-86.3026	7.737e-06	0.004332	serine proteinase stubble-like	P:GO:0006508; F:GO:0004252	P:proteolysis; F:serine-type endopeptidase activity	EC:3.4.21; EC:3.4; EC:3; EC:3.4.21.106	Acting on peptide bonds (peptidases); Acting on peptide bonds (peptidases); Hydrolases; Hepsin	IPR001314 (PRINTS); IPR043504 (G3DSA:2.40.10.GENE3D); IPR043504 (G3DSA:2.40.10.GENE3D); IPR001254 (PFAM); mobidb-lite (MOBIDB_LITE); PTHR24253 (PANTHER); IPR018114 (PROSITE_PATTERNS); IPR033116 (PROSITE_PATTERNS); IPR001254 (PROSITE_PROFILES); IPR001254 (CDD); IPR009003 (SUPERFAMILY)	P:GO:0006508; F:GO:0004252	P:proteolysis; F:serine-type endopeptidase activity
Sgl024830	SGL_797	47943..137022	3.93429	-6.21069	-74.0633	4.182e-08	0.0001405	E3 ubiquitin-protein ligase rnf213-alpha-like	F:GO:0004842; F:GO:0016887	F:ubiquitin-protein transferase activity; F:ATP hydrolysis activity	EC:3.6.1; EC:3.6; EC:2; EC:3	Acting on acid anhydrides; Acting on acid anhydrides; Transferases; Hydrolases	IPR027417 (G3DSA:3.40.50.GENE3D); IPR027417 (G3DSA:3.40.50.GENE3D); IPR031248 (PANTHER); IPR027417 (SUPERFAMILY); IPR027417 (SUPERFAMILY)	F:GO:0004842; F:GO:0016887	F:ubiquitin-protein transferase activity; F:ATP hydrolysis activity
Sgl024831	SGL_797	146196..210872	8.33654	-6.0948	-68.3469	2.281e-07	0.0003484	E3 ubiquitin-protein ligase rnf213-alpha	F:GO:0004842; F:GO:0016887	F:ubiquitin-protein transferase activity; F:ATP hydrolysis activity	EC:3.6.1; EC:3.6.4.13; EC:3.6; EC:2; EC:3	Acting on acid anhydrides; RNA helicase; Acting on acid anhydrides; Transferases; Hydrolases	PTHR22605:SF18 (PANTHER); IPR031248 (PANTHER)	F:GO:0004842; F:GO:0016887	F:ubiquitin-protein transferase activity; F:ATP hydrolysis activity
Sgl009802	SGL_68	167313..196226	1.43168	-5.87241	-58.5829	0.000219	0.0443197	short transient receptor potential channel 3-like isoform X2	P:GO:0070588; F:GO:0005262; C:GO:0016021	P:calcium ion transmembrane transport; F:calcium channel activity; C:integral component of membrane	EC:7	Translocases	IPR002153 (PRINTS); IPR005821 (PFAM); IPR036770 (G3DSA:1.25.40.GENE3D); TIGR00870 (TIGRFAM); IPR013555 (PFAM); mobidb-lite (MOBIDB_LITE); mobidb-lite (MOBIDB_LITE); IPR002153 (PANTHER); IPR036770 (SUPERFAMILY)	P:GO:0006811; P:GO:0055085; P:GO:0070588; F:GO:0005216; F:GO:0005262; C:GO:0016020	P:ion transport; P:transmembrane transport; P:calcium ion transmembrane transport; F:ion channel activity; F:calcium channel activity; C:membrane
Sgl022394	SGL_335	complement(314920..344677)	10.4836	-5.74407	-53.5965	9.204e-05	0.0241578	uncharacterized protein LOC117340414	0	0	0	0	no IPS match	no IPS match	no IPS match
Sgl014660	SGL_369	complement(190912..199531)	5.44734	-5.67745	-51.1778	5.363e-05	0.0176656		P:GO:0042572; F:GO:0052650; C:GO:0016021	P:retinol metabolic process; F:NADP-retinol dehydrogenase activity; C:integral component of membrane	EC:1.1; EC:1; EC:1.1.1.300; EC:1.1.1; EC:1.1.1.2	Acting on the CH-OH group of donors; Oxidoreductases; NADP-retinol dehydrogenase; Acting on the CH-OH group of donors; Alcohol dehydrogenase (NADP(+))	IPR002347 (PRINTS); IPR002347 (PFAM); G3DSA:3.40.50.720 (GENE3D); PTHR43157 (PANTHER); PTHR43157:SF45 (PANTHER); cd05327 (CDD); IPR036291 (SUPERFAMILY)	F:GO:0016491	F:oxidoreductase activity
Sgl015869	SGL_178	complement(847018..855019)	9.25956	-5.65848	-50.5094	4.458e-07	0.0005761	cytochrome P450 2U1-like	P:GO:0097267; P:GO:1901568; F:GO:0004497; F:GO:0005506; F:GO:0008395; F:GO:0016705; F:GO:0020037; C:GO:0005789; C:GO:0016021	P:omega-hydroxylase P450 pathway; P:fatty acid derivative metabolic process; F:monooxygenase activity; F:iron ion binding; F:steroid hydroxylase activity; F:oxidoreductase activity, acting on paired donors, with incorporation or reduction of molecular oxygen; F:heme binding; C:endoplasmic reticulum membrane; C:integral component of membrane	EC:1; EC:1.14	Oxidoreductases; Acting on paired donors, with incorporation or reduction of molecular oxygen. The oxygen incorporated need not be derived from O(2)	IPR002401 (PRINTS); IPR001128 (PFAM); IPR036396 (G3DSA:1.10.630.GENE3D); PTHR24300:SF177 (PANTHER); PTHR24300 (PANTHER); IPR036396 (SUPERFAMILY)	F:GO:0004497; F:GO:0005506; F:GO:0016705; F:GO:0020037	F:monooxygenase activity; F:iron ion binding; F:oxidoreductase activity, acting on paired donors, with incorporation or reduction of molecular oxygen; F:heme binding
Sgl025505	SGL_944	complement(118639..141504)	1.86439	-4.87873	-29.4201	4.933e-06	0.003187	receptor-type tyrosine-protein phosphatase F-like isoform X1	P:GO:0006470; F:GO:0004725; F:GO:0005515	P:protein dephosphorylation; F:protein tyrosine phosphatase activity; F:protein binding	EC:3.1; EC:3.1.3.48; EC:3; EC:3.1.3	Acting on ester bonds; Protein-tyrosine-phosphatase; Hydrolases; Acting on ester bonds	IPR000242 (PRINTS); IPR000421 (PFAM); G3DSA:2.170.300.10 (GENE3D); IPR029021 (G3DSA:3.90.190.GENE3D); IPR000242 (PFAM); IPR029021 (G3DSA:3.90.190.GENE3D); G3DSA:2.60.120.260 (GENE3D); mobidb-lite (MOBIDB_LITE); mobidb-lite (MOBIDB_LITE); PTHR19134 (PANTHER); IPR001368 (PROSITE_PATTERNS); IPR016130 (PROSITE_PATTERNS); IPR000387 (PROSITE_PROFILES); IPR000387 (PROSITE_PROFILES); IPR000242 (PROSITE_P…	P:GO:0006470; P:GO:0016311; F:GO:0004725; F:GO:0005515; F:GO:0016791	P:protein dephosphorylation; P:dephosphorylation; F:protein tyrosine phosphatase activity; F:protein binding; F:phosphatase activity
Sgl008089	SGL_47	1848250..1881100	3.48295	-4.80349	-27.925	4.211e-06	0.003075	titin-like isoform X1	F:GO:0005085	F:guanyl-nucleotide exchange factor activity	0	0	IPR000219 (PFAM); IPR013098 (PFAM); IPR013783 (G3DSA:2.60.40.GENE3D); IPR013783 (G3DSA:2.60.40.GENE3D); IPR011993 (G3DSA:2.30.29.GENE3D); IPR013783 (G3DSA:2.60.40.GENE3D); IPR035899 (G3DSA:1.20.900.GENE3D); IPR013783 (G3DSA:2.60.40.GENE3D); mobidb-lite (MOBIDB_LITE); mobidb-lite (MOBIDB_LITE); mobidb-lite (MOBIDB_LITE); mobidb-lite (MOBIDB_LITE); mobidb-lite (MOBIDB_LITE); mobidb-lite (MOBIDB_LIT…	F:GO:0005085	F:guanyl-nucleotide exchange factor activity
Sgl023785	SGL_526	complement(142884..195666)	16.8619	-4.56478	-23.6666	8.072e-08	0.000226	limbic system-associated membrane protein-like isoform X1	P:GO:0019991; P:GO:0050808; C:GO:0005887; C:GO:0005918	P:septate junction assembly; P:synapse organization; C:integral component of plasma membrane; C:septate junction	0	0	IPR013783 (G3DSA:2.60.40.GENE3D); PF13927 (PFAM); IPR013783 (G3DSA:2.60.40.GENE3D); IPR013151 (PFAM); PTHR12231 (PANTHER); PTHR12231:SF157 (PANTHER); IPR007110 (PROSITE_PROFILES); IPR007110 (PROSITE_PROFILES); cd00096 (CDD); IPR036179 (SUPERFAMILY); IPR036179 (SUPERFAMILY)	no GO terms	no GO terms
Sgl023958	SGL_473	323644..334607	0.853758	-4.55832	-23.5609	0.0001984	0.0427222	serine/threonine-protein phosphatase 6 regulatory ankyrin repeat subunit B-like isoform X1	P:GO:0009825; P:GO:0009933; P:GO:0009956; P:GO:0009965; P:GO:0010305; P:GO:0010540; F:GO:0005515	P:multidimensional cell growth; P:meristem structural organization; P:radial pattern formation; P:leaf morphogenesis; P:leaf vascular tissue pattern formation; P:basipetal auxin transport; F:protein binding	0	0	IPR002110 (PRINTS); IPR036770 (G3DSA:1.25.40.GENE3D); IPR027417 (G3DSA:3.40.50.GENE3D); IPR002110 (PFAM); IPR036770 (G3DSA:1.25.40.GENE3D); IPR002110 (PFAM); IPR041249 (PFAM); IPR036770 (G3DSA:1.25.40.GENE3D); IPR036770 (G3DSA:1.25.40.GENE3D); IPR036770 (G3DSA:1.25.40.GENE3D); PTHR24123 (PANTHER); PTHR24123 (PANTHER); PTHR24123:SF33 (PANTHER); PTHR24123:SF33 (PANTHER); IPR002110 (PROSITE_PROFILES…	F:GO:0005515	F:protein binding
Sgl017893	SGL_447	complement(79316..94759)	16.8922	-4.52602	-23.0391	1.825e-07	0.0003406	uncharacterized protein LOC105330202	F:GO:0005509; C:GO:0016020	F:calcium ion binding; C:membrane	0	0	PF05345 (PFAM); IPR000742 (PFAM); G3DSA:2.10.25.10 (GENE3D); IPR013783 (G3DSA:2.60.40.GENE3D); IPR000421 (PFAM); G3DSA:2.60.120.260 (GENE3D); G3DSA:2.60.120.260 (GENE3D); IPR013783 (G3DSA:2.60.40.GENE3D); PTHR24543 (PANTHER); IPR000742 (PROSITE_PATTERNS); IPR000742 (PROSITE_PATTERNS); IPR000421 (PROSITE_PROFILES); IPR000742 (PROSITE_PROFILES); IPR000742 (PROSITE_PROFILES); IPR000421 (PROSITE_PROF…	F:GO:0005509; C:GO:0016020	F:calcium ion binding; C:membrane
Sgl018679	SGL_292	complement(198728..253782)	0.661297	-4.24794	-19.0002	0.0001934	0.0421811	alcohol dehydrogenase [acceptor]	F:GO:0016614; F:GO:0050660	F:oxidoreductase activity, acting on CH-OH group of donors; F:flavin adenine dinucleotide binding	EC:1.1; EC:1.1.3.49; EC:1	Acting on the CH-OH group of donors; (R)-mandelonitrile oxidase; Oxidoreductases	IPR036188 (G3DSA:3.50.50.GENE3D); IPR007867 (PFAM); IPR036188 (G3DSA:3.50.50.GENE3D); IPR036188 (G3DSA:3.50.50.GENE3D); IPR000172 (PFAM); G3DSA:3.30.560.10 (GENE3D); IPR036188 (G3DSA:3.50.50.GENE3D); G3DSA:3.30.560.10 (GENE3D); IPR012132 (PANTHER); IPR000172 (PROSITE_PATTERNS); IPR000172 (PROSITE_PATTERNS); IPR000172 (PROSITE_PATTERNS); IPR000172 (PROSITE_PATTERNS); IPR000172 (PROSITE_PATTERNS); …	F:GO:0016614; F:GO:0050660	F:oxidoreductase activity, acting on CH-OH group of donors; F:flavin adenine dinucleotide binding
Sgl000500	SGL_1	complement(3842929..3858110)	14.6681	-4.18253	-18.158	0.0001666	0.0383395	RNA-binding protein Musashi homolog 2-like isoform X3	0	0	0	0	mobidb-lite (MOBIDB_LITE)	no GO terms	no GO terms
Sgl024317	SGL_816	96916..118843	4.80979	-4.16131	-17.8929	1.589e-05	0.007024	pancreatic lipase-related protein 2-like	P:GO:0006629; F:GO:0004806; F:GO:0046872; C:GO:0005576	P:lipid metabolic process; F:triglyceride lipase activity; F:metal ion binding; C:extracellular region	EC:3.1; EC:3; EC:3.1.1.1; EC:3.1.1; EC:3.1.1.3	Acting on ester bonds; Hydrolases; Carboxylesterase; Acting on ester bonds; Triacylglycerol lipase	IPR002331 (PRINTS); IPR000734 (PRINTS); IPR029058 (G3DSA:3.40.50.GENE3D); IPR013818 (PFAM); G3DSA:2.60.60.20 (GENE3D); mobidb-lite (MOBIDB_LITE); mobidb-lite (MOBIDB_LITE); mobidb-lite (MOBIDB_LITE); mobidb-lite (MOBIDB_LITE); IPR000734 (PANTHER); PTHR11610:SF102 (PANTHER); IPR033906 (CDD); IPR033906 (CDD); IPR029058 (SUPERFAMILY); IPR029058 (SUPERFAMILY)	P:GO:0006629; F:GO:0004806; F:GO:0016298	P:lipid metabolic process; F:triglyceride lipase activity; F:lipase activity
Sgl022632	SGL_319	135175..137890	3.48747	-3.84615	-14.3816	6.987e-06	0.004192	zinc finger BED domain-containing protein 1-like	F:GO:0003677	F:DNA binding	0	0	IPR003656 (PFAM); mobidb-lite (MOBIDB_LITE); mobidb-lite (MOBIDB_LITE); mobidb-lite (MOBIDB_LITE); mobidb-lite (MOBIDB_LITE); mobidb-lite (MOBIDB_LITE); mobidb-lite (MOBIDB_LITE); PTHR46169:SF1 (PANTHER); PTHR46169 (PANTHER); IPR003656 (PROSITE_PROFILES); IPR036236 (SUPERFAMILY); IPR012337 (SUPERFAMILY); SSF140996 (SUPERFAMILY)	F:GO:0003677	F:DNA binding
Sgl022296	SGL_284	243243..249799	3.63809	-3.81659	-14.0899	9.011e-05	0.0241578	probable serine/threonine-protein kinase clkA	P:GO:0008203; P:GO:0010906; P:GO:0035634; P:GO:0060612; C:GO:0005577	P:cholesterol metabolic process; P:regulation of glucose metabolic process; P:response to stilbenoid; P:adipose tissue development; C:fibrinogen complex	0	0	G3DSA:4.10.530.10 (GENE3D); IPR014716 (G3DSA:3.90.215.GENE3D); mobidb-lite (MOBIDB_LITE); mobidb-lite (MOBIDB_LITE); mobidb-lite (MOBIDB_LITE); IPR020837 (PROSITE_PATTERNS); IPR036056 (SUPERFAMILY)	no GO terms	no GO terms
Sgl006503	SGL_40	1541103..1589995	1.86128	-3.70784	-13.0669	7.362e-05	0.0213217	CD63 antigen-like	C:GO:0016020; C:GO:0016021	C:membrane; C:integral component of membrane	0	0	no IPS match	no IPS match	no IPS match
Sgl022254	SGL_582	207269..208315	15.0039	-3.64124	-12.4773	0.0001401	0.0333454	major egg antigen-like	P:GO:0042026; P:GO:0061077; F:GO:0051082; C:GO:0030018; C:GO:0031430; C:GO:0055120	P:protein refolding; P:chaperone-mediated protein folding; F:unfolded protein binding; C:Z disc; C:M band; C:striated muscle dense body	0	0	IPR001436 (PRINTS); IPR002068 (PFAM); IPR008978 (G3DSA:2.60.40.GENE3D); IPR008978 (G3DSA:2.60.40.GENE3D); mobidb-lite (MOBIDB_LITE); mobidb-lite (MOBIDB_LITE); PTHR45640:SF26 (PANTHER); PTHR45640:SF26 (PANTHER); IPR001436 (PANTHER); IPR002068 (PROSITE_PROFILES); IPR002068 (PROSITE_PROFILES); cd06526 (CDD); cd06526 (CDD); IPR008978 (SUPERFAMILY); IPR008978 (SUPERFAMILY)	no GO terms	no GO terms
Sgl008090	SGL_47	1883665..1942330	13.3113	-3.57881	-11.9489	2.103e-05	0.008412	obscurin isoform X1	P:GO:0006468; F:GO:0004672; F:GO:0005515; F:GO:0005524	P:protein phosphorylation; F:protein kinase activity; F:protein binding; F:ATP binding	EC:2.7.1; EC:2.7.11.1; EC:2.7.11.18; EC:2.7; EC:2	Transferring phosphorus-containing groups; Non-specific serine/threonine protein kinase; [Myosin light-chain] kinase; Transferring phosphorus-containing groups; Transferases	IPR013098 (PFAM); G3DSA:3.30.200.20 (GENE3D); IPR000719 (PFAM); IPR003961 (PFAM); IPR013783 (G3DSA:2.60.40.GENE3D); IPR013783 (G3DSA:2.60.40.GENE3D); G3DSA:1.10.510.10 (GENE3D); IPR013783 (G3DSA:2.60.40.GENE3D); IPR013783 (G3DSA:2.60.40.GENE3D); G3DSA:3.30.200.20 (GENE3D); IPR013783 (G3DSA:2.60.40.GENE3D); IPR013783 (G3DSA:2.60.40.GENE3D); G3DSA:1.10.510.10 (GENE3D); IPR013783 (G3DSA:2.60.40.GENE…	P:GO:0006468; F:GO:0004672; F:GO:0005515; F:GO:0005524	P:protein phosphorylation; F:protein kinase activity; F:protein binding; F:ATP binding
Sgl019934	SGL_566	complement(192587..203860)	2.32528	-3.55547	-11.7572	0.0001346	0.0327609	protocadherin-like wing polarity protein stan	P:GO:0007156; F:GO:0005509; C:GO:0005886; C:GO:0016021	P:homophilic cell adhesion via plasma membrane adhesion molecules; F:calcium ion binding; C:plasma membrane; C:integral component of membrane	0	0	IPR002126 (PRINTS); G3DSA:2.60.40.60 (GENE3D); IPR002126 (PFAM); G3DSA:2.60.40.60 (GENE3D); G3DSA:2.60.40.60 (GENE3D); G3DSA:2.60.40.60 (GENE3D); IPR039808 (PANTHER); IPR002126 (PROSITE_PROFILES); IPR002126 (PROSITE_PROFILES); IPR002126 (PROSITE_PROFILES); IPR002126 (PROSITE_PROFILES); cd11304 (CDD); cd11304 (CDD); cd11304 (CDD); cd11304 (CDD); IPR015919 (SUPERFAMILY); IPR015919 (SUPERFAMILY); IP…	P:GO:0007156; P:GO:0098609; F:GO:0005509; C:GO:0016020	P:homophilic cell adhesion via plasma membrane adhesion molecules; P:cell-cell adhesion; F:calcium ion binding; C:membrane
Sgl027357	SGL_1511	complement(16075..51430)	2.91692	-3.52121	-11.4813	3.015e-06	0.002302	receptor-type tyrosine-protein phosphatase T-like	P:GO:0006470; F:GO:0004725; F:GO:0005515	P:protein dephosphorylation; F:protein tyrosine phosphatase activity; F:protein binding	EC:3.1; EC:3.1.3.48; EC:3; EC:3.1.3	Acting on ester bonds; Protein-tyrosine-phosphatase; Hydrolases; Acting on ester bonds	IPR000242 (PRINTS); IPR029021 (G3DSA:3.90.190.GENE3D); IPR029021 (G3DSA:3.90.190.GENE3D); G3DSA:2.170.300.10 (GENE3D); G3DSA:2.60.120.260 (GENE3D); IPR000242 (PFAM); PTHR19134 (PANTHER); IPR016130 (PROSITE_PATTERNS); IPR002049 (PROSITE_PATTERNS); IPR001368 (PROSITE_PATTERNS); IPR000421 (PROSITE_PROFILES); IPR000242 (PROSITE_PROFILES); IPR000387 (PROSITE_PROFILES); IPR000242 (PROSITE_PROFILES); IP…	P:GO:0006470; P:GO:0016311; F:GO:0004725; F:GO:0005515; F:GO:0016791	P:protein dephosphorylation; P:dephosphorylation; F:protein tyrosine phosphatase activity; F:protein binding; F:phosphatase activity
Sgl015527	SGL_179	389069..431642	3.96913	-3.49726	-11.2922	6.293e-05	0.019946	Hypothetical predicted protein	P:GO:0010506; C:GO:0005615	P:regulation of autophagy; C:extracellular space	0	0	mobidb-lite (MOBIDB_LITE); mobidb-lite (MOBIDB_LITE); mobidb-lite (MOBIDB_LITE); mobidb-lite (MOBIDB_LITE); mobidb-lite (MOBIDB_LITE); mobidb-lite (MOBIDB_LITE); mobidb-lite (MOBIDB_LITE); mobidb-lite (MOBIDB_LITE); mobidb-lite (MOBIDB_LITE); mobidb-lite (MOBIDB_LITE); mobidb-lite (MOBIDB_LITE); mobidb-lite (MOBIDB_LITE); mobidb-lite (MOBIDB_LITE); mobidb-lite (MOBIDB_LITE); mobidb-lite (MOBIDB_L…	no GO terms	no GO terms
Sgl015997	SGL_172	351091..360555	4.40207	-3.3693	-10.3338	3.484e-05	0.0124527	hepatocyte growth factor receptor-like	P:GO:0018108; F:GO:0004714; F:GO:0005524; C:GO:0016021	P:peptidyl-tyrosine phosphorylation; F:transmembrane receptor protein tyrosine kinase activity; F:ATP binding; C:integral component of membrane	EC:2.7.10.1; EC:2.7.1; EC:2.7; EC:2	Receptor protein-tyrosine kinase; Transferring phosphorus-containing groups; Transferring phosphorus-containing groups; Transferases	IPR001245 (PRINTS); IPR002909 (PFAM); G3DSA:3.30.200.20 (GENE3D); G3DSA:1.10.510.10 (GENE3D); IPR013783 (G3DSA:2.60.40.GENE3D); IPR001245 (PFAM); PTHR24416:SF113 (PANTHER); PTHR24416 (PANTHER); PTHR24416:SF113 (PANTHER); IPR008266 (PROSITE_PATTERNS); IPR017441 (PROSITE_PATTERNS); IPR000719 (PROSITE_PROFILES); cd00603 (CDD); cd00192 (CDD); cd00102 (CDD); IPR014756 (SUPERFAMILY); IPR011009 (SUPERFA…	P:GO:0006468; F:GO:0004672; F:GO:0005524	P:protein phosphorylation; F:protein kinase activity; F:ATP binding
Sgl018733	SGL_336	190176..191518	73.6606	-3.32317	-10.0086	0.0001176	0.0290467	interleukin 17-like protein	P:GO:0007165; F:GO:0005125; C:GO:0005576	P:signal transduction; F:cytokine activity; C:extracellular region	0	0	IPR029034 (G3DSA:2.10.90.GENE3D); IPR010345 (PFAM); IPR029034 (SUPERFAMILY)	F:GO:0005125; C:GO:0005576	F:cytokine activity; C:extracellular region
Sgl020426	SGL_421	complement(200293..209783)	2.72367	-3.16616	-8.97653	7.286e-05	0.0213217	uncharacterized protein LOC105348944	0	0	0	0	PF13365 (PFAM); mobidb-lite (MOBIDB_LITE); mobidb-lite (MOBIDB_LITE); IPR009003 (SUPERFAMILY)	no GO terms	no GO terms
Sgl016604	SGL_231	95865..100351	8.9697	-3.10934	-8.62988	4.082e-05	0.0142861	cytochrome P450 27C1-like	P:GO:0001101; P:GO:0006699; P:GO:0006805; P:GO:0006816; P:GO:0007568; P:GO:0007595; P:GO:0008203; P:GO:0008285; P:GO:0009893; P:GO:0010956; P:GO:0010980; P:GO:0030308; P:GO:0030500; P:GO:0032109; P:GO:0032496; P:GO:0032868; P:GO:0034341; P:GO:0034695; P:GO:0036378; P:GO:0042369; P:GO:0042572; P:GO:0042573; P:GO:0042574; P:GO:0043627; P:GO:0045618; P:GO:0046688; P:GO:0046697; P:GO:0051591; P:GO:00…	P:response to acid chemical; P:bile acid biosynthetic process; P:xenobiotic metabolic process; P:calcium ion transport; P:aging; P:lactation; P:cholesterol metabolic process; P:negative regulation of cell population proliferation; P:positive regulation of metabolic process; P:negative regulation of calcidiol 1-monooxygenase activity; P:positive regulation of vitamin D 24-hydroxylase activity; P:n…	EC:1; EC:1.14; EC:1.14.13; EC:1.14.15.15; EC:1.14.15.18	Oxidoreductases; Acting on paired donors, with incorporation or reduction of molecular oxygen. The oxygen incorporated need not be derived from O(2); Acting on paired donors, with incorporation or reduction of molecular oxygen. The oxygen incorporated need not be derived from O(2); Cholestanetriol 26-monooxygenase; Calcidiol 1-monooxygenase	IPR002401 (PRINTS); IPR001128 (PRINTS); IPR036396 (G3DSA:1.10.630.GENE3D); IPR001128 (PFAM); mobidb-lite (MOBIDB_LITE); mobidb-lite (MOBIDB_LITE); PTHR24291:SF48 (PANTHER); PTHR24291 (PANTHER); IPR017972 (PROSITE_PATTERNS); IPR036396 (SUPERFAMILY)	F:GO:0004497; F:GO:0005506; F:GO:0016705; F:GO:0020037	F:monooxygenase activity; F:iron ion binding; F:oxidoreductase activity, acting on paired donors, with incorporation or reduction of molecular oxygen; F:heme binding
Sgl023391	SGL_397	110610..130300	4.09587	-2.99633	-7.97967	6.942e-06	0.004192	multiple epidermal growth factor-like domains protein 10 isoform X5	0	0	0	0	G3DSA:2.60.120.260 (GENE3D); G3DSA:2.170.300.10 (GENE3D); PTHR24035:SF136 (PANTHER); PTHR24035:SF136 (PANTHER); PTHR24035:SF136 (PANTHER); PTHR24035 (PANTHER); PTHR24035 (PANTHER)	no GO terms	no GO terms
Sgl002458	SGL_6	3297274..3309848	10.7395	-2.97055	-7.83835	1.675e-05	0.007214	b(0,+)-type amino acid transporter 1-like isoform X3	P:GO:0015807; P:GO:0098656; P:GO:1902475; F:GO:0008514; F:GO:0015179; F:GO:0015297; F:GO:0015318; C:GO:0005887	P:L-amino acid transport; P:anion transmembrane transport; P:L-alpha-amino acid transmembrane transport; F:organic anion transmembrane transporter activity; F:L-amino acid transmembrane transporter activity; F:antiporter activity; F:inorganic molecular entity transmembrane transporter activity; C:integral component of plasma membrane	EC:7	Translocases	PIRSF006060 (PIRSF); IPR002293 (PFAM); G3DSA:1.20.1740.10 (GENE3D); PTHR11785:SF354 (PANTHER); PTHR11785 (PANTHER)	P:GO:0055085; F:GO:0022857; C:GO:0016020	P:transmembrane transport; F:transmembrane transporter activity; C:membrane
Sgl022635	SGL_319	complement(270997..287352)	6.79323	-2.89473	-7.43703	0.0002464	0.047566	uncharacterized protein LOC117688893	F:GO:0005515	F:protein binding	0	0	G3DSA:2.10.25.10 (GENE3D); G3DSA:2.10.25.10 (GENE3D); G3DSA:2.10.25.10 (GENE3D); G3DSA:2.10.25.10 (GENE3D); IPR013783 (G3DSA:2.60.40.GENE3D); PTHR14949:SF32 (PANTHER); PTHR14949 (PANTHER); PTHR14949:SF32 (PANTHER); IPR000742 (PROSITE_PATTERNS); IPR000742 (PROSITE_PATTERNS); IPR000742 (PROSITE_PATTERNS); IPR000742 (PROSITE_PROFILES); IPR000742 (PROSITE_PROFILES); IPR000742 (PROSITE_PROFILES); cd00…	F:GO:0005515	F:protein binding
Sgl004550	SGL_36	complement(1979470..1992506)	6.71895	-2.83844	-7.15247	0.0002102	0.0433335	Bardet-Biedl syndrome 2 protein homolog	P:GO:0007288; P:GO:0007368; P:GO:0007369; P:GO:0007601; P:GO:0010629; P:GO:0014824; P:GO:0015833; P:GO:0021756; P:GO:0021766; P:GO:0021987; P:GO:0030534; P:GO:0032402; P:GO:0038108; P:GO:0040015; P:GO:0040018; P:GO:0042311; P:GO:0043001; P:GO:0045444; P:GO:0045494; P:GO:0046907; P:GO:0048854; P:GO:0051216; P:GO:0051877; P:GO:0060296; P:GO:0070121; P:GO:1903441; P:GO:1905515; F:GO:0061629; C:GO:00…	P:sperm axoneme assembly; P:determination of left/right symmetry; P:gastrulation; P:visual perception; P:negative regulation of gene expression; P:artery smooth muscle contraction; P:peptide transport; P:striatum development; P:hippocampus development; P:cerebral cortex development; P:adult behavior; P:melanosome transport; P:negative regulation of appetite by leptin-mediated signaling pathway; P…	0	0	IPR029430 (PFAM); IPR015943 (G3DSA:2.130.10.GENE3D); IPR016616 (PIRSF); IPR029429 (PFAM); IPR029333 (PFAM); IPR016616 (PANTHER); IPR036322 (SUPERFAMILY)	P:GO:1905515; F:GO:0005515; C:GO:0034464	P:non-motile cilium assembly; F:protein binding; C:BBSome
Sgl010673	SGL_162	632819..655943	4.31467	-2.62662	-6.17577	7.334e-06	0.004248	protein JBTS17-like	P:GO:0001736; P:GO:0001822; P:GO:0003281; P:GO:0021549; P:GO:0042733; P:GO:0060021; P:GO:0060271; P:GO:0060976; P:GO:1904491; C:GO:0035869	P:establishment of planar polarity; P:kidney development; P:ventricular septum development; P:cerebellum development; P:embryonic digit morphogenesis; P:roof of mouth development; P:cilium assembly; P:coronary vasculature development; P:protein localization to ciliary transition zone; C:ciliary transition zone	0	0	IPR028236 (PFAM); mobidb-lite (MOBIDB_LITE); mobidb-lite (MOBIDB_LITE); mobidb-lite (MOBIDB_LITE); mobidb-lite (MOBIDB_LITE); mobidb-lite (MOBIDB_LITE); mobidb-lite (MOBIDB_LITE); mobidb-lite (MOBIDB_LITE); mobidb-lite (MOBIDB_LITE); mobidb-lite (MOBIDB_LITE); mobidb-lite (MOBIDB_LITE); mobidb-lite (MOBIDB_LITE); mobidb-lite (MOBIDB_LITE); mobidb-lite (MOBIDB_LITE); mobidb-lite (MOBIDB_LITE); mob…	no GO terms	no GO terms
Sgl009013	SGL_73	complement(1037228..1067413)	10.867	-2.32796	-5.02096	1.297e-05	0.006226	scavenger receptor cysteine-rich type 1 protein M130	F:GO:0005044; C:GO:0016020	F:scavenger receptor activity; C:membrane	0	0	PR00011 (PRINTS); IPR001190 (PRINTS); IPR001190 (PFAM); G3DSA:2.60.120.200 (GENE3D); IPR036772 (G3DSA:3.10.250.GENE3D); IPR036772 (G3DSA:3.10.250.GENE3D); PTHR19331 (PANTHER); PTHR19331:SF400 (PANTHER); PTHR19331 (PANTHER); IPR001190 (PROSITE_PROFILES); IPR000998 (PROSITE_PROFILES); IPR001190 (PROSITE_PROFILES); IPR001190 (PROSITE_PROFILES); IPR001190 (PROSITE_PROFILES); IPR002049 (CDD); IPR03677…	F:GO:0005044; C:GO:0016020	F:scavenger receptor activity; C:membrane
Sgl010431	SGL_92	117831..168114	7.02234	-2.29046	-4.89213	0.0001035	0.0259407	LOW QUALITY PROTEIN: uncharacterized protein LOC111125288	0	0	0	0	PR00453 (PRINTS); G3DSA:2.10.25.10 (GENE3D); G3DSA:2.10.25.10 (GENE3D); IPR036465 (G3DSA:3.40.50.GENE3D); IPR036465 (G3DSA:3.40.50.GENE3D); IPR000742 (PFAM); IPR036465 (G3DSA:3.40.50.GENE3D); G3DSA:2.10.25.10 (GENE3D); IPR036465 (G3DSA:3.40.50.GENE3D); IPR036465 (G3DSA:3.40.50.GENE3D); IPR002035 (PFAM); mobidb-lite (MOBIDB_LITE); mobidb-lite (MOBIDB_LITE); mobidb-lite (MOBIDB_LITE); mobidb-lite (…	no GO terms	no GO terms
Sgl017737	SGL_213	620329..624798	140.842	-2.25655	-4.77847	6.999e-05	0.0213217	galectin-5-like isoform X2	P:GO:0002317; P:GO:0008039; P:GO:0031295; P:GO:0051704; P:GO:0098586; P:GO:0098792; P:GO:1904977; F:GO:0005178; F:GO:0016936; F:GO:0030246; C:GO:0005615; C:GO:0005829	P:plasma cell differentiation; P:synaptic target recognition; P:T cell costimulation; P:multi-organism process; P:cellular response to virus; P:xenophagy; P:lymphatic endothelial cell migration; F:integrin binding; F:galactoside binding; F:carbohydrate binding; C:extracellular space; C:cytosol	0	0	G3DSA:2.60.120.200 (GENE3D); IPR001079 (PFAM); mobidb-lite (MOBIDB_LITE); IPR044156 (PANTHER); IPR015534 (PTHR11346:PANTHER); IPR001079 (PROSITE_PROFILES); IPR001079 (CDD); IPR013320 (SUPERFAMILY)	F:GO:0030246	F:carbohydrate binding

## Sheet: SS vs AS
Name	Chromosome	Region	Max group mean	Log? fold change	Fold change	P-value	FDR p-value	GeneName	GO IDs	GO Names	Enzyme Codes	Enzyme Names	InterPro IDs	InterPro GO IDs	InterPro GO Names
Sgl024210	SGL_621	293367..297833	8.04818	11.6962	3318.2	4.43e-06	0.002212	serine/threonine-protein phosphatase 6 regulatory ankyrin repeat subunit B-like	F:GO:0005515	F:protein binding	0	0	IPR002110 (PRINTS); IPR002110 (PFAM); IPR002110 (PFAM); IPR002110 (PFAM); IPR002110 (PFAM); IPR036770 (G3DSA:1.25.40.GENE3D); IPR036770 (G3DSA:1.25.40.GENE3D); IPR036770 (G3DSA:1.25.40.GENE3D); IPR036770 (G3DSA:1.25.40.GENE3D); IPR036770 (G3DSA:1.25.40.GENE3D); PTHR24123 (PANTHER); IPR002110 (PROSITE_PROFILES); PS50297 (PROSITE_PROFILES); IPR002110 (PROSITE_PROFILES); IPR002110 (PROSITE_PROFILES)…	F:GO:0005515	F:protein binding
Sgl028872	SGL_1540	complement(67603..71116)	2.75977	9.86226	930.757	0.0003887	0.040995	serine/threonine-protein phosphatase 6 regulatory ankyrin repeat subunit B-like	F:GO:0005515	F:protein binding	EC:6.5.1.6; EC:6.5.1.7; EC:6.5.1.1	DNA ligase (ATP or NAD(+)); DNA ligase (ATP, ADP or GTP); DNA ligase (ATP)	IPR002110 (PRINTS); IPR002110 (PFAM); IPR036770 (G3DSA:1.25.40.GENE3D); IPR002110 (PFAM); IPR002110 (PFAM); IPR036770 (G3DSA:1.25.40.GENE3D); IPR036770 (G3DSA:1.25.40.GENE3D); IPR036770 (G3DSA:1.25.40.GENE3D); PTHR24123:SF33 (PANTHER); PTHR24123:SF33 (PANTHER); PTHR24123 (PANTHER); IPR002110 (PROSITE_PROFILES); PS50297 (PROSITE_PROFILES); IPR002110 (PROSITE_PROFILES); PS50297 (PROSITE_PROFILES); …	F:GO:0005515	F:protein binding
Sgl015864	SGL_178	complement(790908..791677)	15.0143	9.35427	654.507	0.0001408	0.0222068	Nuclear Pore complex Protein	P:GO:0065007; F:GO:0005488	P:biological regulation; F:binding	0	0	mobidb-lite (MOBIDB_LITE); mobidb-lite (MOBIDB_LITE); mobidb-lite (MOBIDB_LITE); mobidb-lite (MOBIDB_LITE)	no GO terms	no GO terms
Sgl029566	SGL_1682	55911..56577	9.1122	8.84766	460.694	0.0004748	0.0464741	tenascin-R-like isoform X1	P:GO:0010952; P:GO:0043312; F:GO:0016504; C:GO:0005577; C:GO:0009986; C:GO:1904813	P:positive regulation of peptidase activity; P:neutrophil degranulation; F:peptidase activator activity; C:fibrinogen complex; C:cell surface; C:ficolin-1-rich granule lumen	0	0	IPR002181 (PFAM); IPR014716 (G3DSA:3.90.215.GENE3D); IPR002181 (PROSITE_PROFILES); IPR036056 (SUPERFAMILY)	no GO terms	no GO terms
Sgl028141	SGL_1816	8909..19051	2.20979	7.49342	180.195	9.44e-05	0.0174764	Hypothetical predicted protein	0	0	0	0	mobidb-lite (MOBIDB_LITE); mobidb-lite (MOBIDB_LITE); mobidb-lite (MOBIDB_LITE); mobidb-lite (MOBIDB_LITE); mobidb-lite (MOBIDB_LITE); mobidb-lite (MOBIDB_LITE); PTHR34306 (PANTHER); PTHR34306:SF3 (PANTHER)	no GO terms	no GO terms
Sgl008308	SGL_74	complement(544229..549740)	1.9026	6.36401	82.368	0.0002699	0.0328857	endothelin-converting enzyme 1-like	P:GO:0003016; P:GO:0006508; P:GO:0007218; F:GO:0004222; F:GO:0046872; C:GO:0005887	P:respiratory system process; P:proteolysis; P:neuropeptide signaling pathway; F:metalloendopeptidase activity; F:metal ion binding; C:integral component of plasma membrane	EC:3.4.24; EC:3.4; EC:3	Acting on peptide bonds (peptidases); Acting on peptide bonds (peptidases); Hydrolases	IPR018497 (PRINTS); IPR008753 (PFAM); IPR018497 (PFAM); IPR024079 (G3DSA:3.40.390.GENE3D); IPR042089 (G3DSA:1.10.1380.GENE3D); IPR000718 (PANTHER); PTHR11733:SF216 (PANTHER); IPR000718 (PROSITE_PROFILES); IPR000718 (CDD); SSF55486 (SUPERFAMILY)	P:GO:0006508; F:GO:0004222; F:GO:0008237	P:proteolysis; F:metalloendopeptidase activity; F:metallopeptidase activity
Sgl007569	SGL_72	complement(1440542..1471714)	0.891191	6.16139	71.5753	4.268e-05	0.0106548	deleted in malignant brain tumors 1 protein-like isoform X3	F:GO:0005044; C:GO:0016020	F:scavenger receptor activity; C:membrane	0	0	IPR001190 (PRINTS); IPR036772 (G3DSA:3.10.250.GENE3D); IPR001190 (PFAM); mobidb-lite (MOBIDB_LITE); mobidb-lite (MOBIDB_LITE); mobidb-lite (MOBIDB_LITE); mobidb-lite (MOBIDB_LITE); PTHR48071 (PANTHER); IPR001190 (PROSITE_PROFILES); IPR001190 (PROSITE_PROFILES); IPR001190 (PROSITE_PROFILES); IPR001190 (PROSITE_PROFILES); IPR001190 (PROSITE_PROFILES); IPR001190 (PROSITE_PROFILES); IPR001190 (PROSIT…	F:GO:0005044; C:GO:0016020	F:scavenger receptor activity; C:membrane
Sgl023518	SGL_596	194911..206669	1.37337	5.75359	53.9514	0.0001409	0.0222068	E3 ubiquitin-protein ligase DZIP3-like	F:GO:0005515; C:GO:0016020	F:protein binding; C:membrane	0	0	IPR036770 (G3DSA:1.25.40.GENE3D); IPR002110 (PFAM); IPR041249 (PFAM); IPR036770 (G3DSA:1.25.40.GENE3D); PTHR24126 (PANTHER); PTHR24126:SF14 (PANTHER); PTHR24126:SF14 (PANTHER); PTHR24126 (PANTHER); IPR002110 (PROSITE_PROFILES); PS50297 (PROSITE_PROFILES); IPR002110 (PROSITE_PROFILES); IPR036770 (SUPERFAMILY); IPR036770 (SUPERFAMILY)	F:GO:0005515	F:protein binding
Sgl027780	SGL_1451	72922..78762	6.63937	5.65994	50.5607	1.399e-06	0.001102	uncharacterized protein LOC105328084	C:GO:0005576; C:GO:0016021	C:extracellular region; C:integral component of membrane	0	0	mobidb-lite (MOBIDB_LITE); mobidb-lite (MOBIDB_LITE)	no GO terms	no GO terms
Sgl028566	SGL_1597	complement(11..7874)	5.34362	5.35767	41.0033	1.114e-06	0.001043	Hypothetical predicted protein	0	0	0	0	IPR002889 (PFAM); PTHR24269 (PANTHER); PTHR24269:SF16 (PANTHER); IPR002889 (PROSITE_PROFILES); IPR002889 (PROSITE_PROFILES)	no GO terms	no GO terms
Sgl018724	SGL_371	488831..495108	30.3636	4.84714	28.7828	6.329e-05	0.0142849	pyroglutamylated RFamide peptide receptor-like	P:GO:0007218; P:GO:0032870; P:GO:1901652; F:GO:0004983; F:GO:0042277; C:GO:0005887; C:GO:0097730	P:neuropeptide signaling pathway; P:cellular response to hormone stimulus; P:response to peptide; F:neuropeptide Y receptor activity; F:peptide binding; C:integral component of plasma membrane; C:non-motile cilium	0	0	IPR000276 (PRINTS); IPR000611 (PRINTS); G3DSA:1.20.1070.10 (GENE3D); IPR000276 (PFAM); PTHR24241:SF169 (PANTHER); PTHR24241 (PANTHER); IPR000276 (PROSITE_PATTERNS); IPR017452 (PROSITE_PROFILES); cd14993 (CDD); SSF81321 (SUPERFAMILY)	P:GO:0007186; F:GO:0004930; F:GO:0004983; C:GO:0016021	P:G protein-coupled receptor signaling pathway; F:G protein-coupled receptor activity; F:neuropeptide Y receptor activity; C:integral component of membrane
Sgl015249	SGL_215	103769..105441	12.4906	4.73371	26.6066	8.207e-05	0.0163885	piRNA biogenesis protein EXD1-like	P:GO:0007294; P:GO:0007312; P:GO:0007436; P:GO:0016325; P:GO:0045450; P:GO:0045451; P:GO:0046011; P:GO:0051028; P:GO:0090305; F:GO:0003729; F:GO:0008408	P:germarium-derived oocyte fate determination; P:oocyte nucleus migration involved in oocyte dorsal/ventral axis specification; P:larval salivary gland morphogenesis; P:oocyte microtubule cytoskeleton organization; P:bicoid mRNA localization; P:pole plasm oskar mRNA localization; P:regulation of oskar mRNA translation; P:mRNA transport; P:nucleic acid phosphodiester bond hydrolysis; F:mRNA bindin…	EC:3.1; EC:3	Acting on ester bonds; Hydrolases	IPR002562 (PFAM); IPR036397 (G3DSA:3.30.420.GENE3D); PTHR46628 (PANTHER); IPR012337 (SUPERFAMILY)	P:GO:0006139; F:GO:0003676; F:GO:0008408	P:nucleobase-containing compound metabolic process; F:nucleic acid binding; F:3'-5' exonuclease activity
Sgl029610	SGL_2556	10144..12180	8.64878	4.6517	25.1363	0.0001953	0.0270188	E3 ubiquitin-protein ligase TRIM71-like	F:GO:0008270	F:zinc ion binding	EC:2.3.2.27	RING-type E3 ubiquitin transferase	G3DSA:3.30.160.60 (GENE3D); IPR000315 (PFAM); PTHR25462 (PANTHER); PTHR25462:SF272 (PANTHER); IPR000315 (PROSITE_PROFILES); IPR000315 (PROSITE_PROFILES); cd19757 (CDD); SSF57845 (SUPERFAMILY)	F:GO:0008270	F:zinc ion binding
Sgl013504	SGL_138	446583..458934	1.6813	4.59298	24.1337	0.0003979	0.0413884	ankyrin repeat and death domain-containing protein 1A isoform X8	F:GO:0005515	F:protein binding	EC:3.4.21.93	Proprotein convertase 1	IPR002110 (PRINTS); IPR036770 (G3DSA:1.25.40.GENE3D); IPR036770 (G3DSA:1.25.40.GENE3D); IPR036770 (G3DSA:1.25.40.GENE3D); IPR020683 (PFAM); PTHR24126 (PANTHER); IPR002110 (PROSITE_PROFILES); IPR002110 (PROSITE_PROFILES); PS50297 (PROSITE_PROFILES); IPR002110 (PROSITE_PROFILES); PS50297 (PROSITE_PROFILES); IPR002110 (PROSITE_PROFILES); PS50297 (PROSITE_PROFILES); IPR002110 (PROSITE_PROFILES); PS50…	F:GO:0005515	F:protein binding
Sgl014767	SGL_257	complement(577051..597569)	1.08219	4.52965	23.0972	0.0001805	0.0257918	tetratricopeptide repeat protein 25-like	P:GO:0032474; P:GO:0060271; P:GO:0061371; F:GO:0005515; C:GO:0005737	P:otolith morphogenesis; P:cilium assembly; P:determination of heart left/right asymmetry; F:protein binding; C:cytoplasm	0	0	IPR011990 (G3DSA:1.25.40.GENE3D); IPR041617 (PFAM); IPR011990 (G3DSA:1.25.40.GENE3D); IPR011990 (G3DSA:1.25.40.GENE3D); PF13432 (PFAM); mobidb-lite (MOBIDB_LITE); mobidb-lite (MOBIDB_LITE); mobidb-lite (MOBIDB_LITE); mobidb-lite (MOBIDB_LITE); mobidb-lite (MOBIDB_LITE); mobidb-lite (MOBIDB_LITE); IPR040111 (PANTHER); IPR019734 (PROSITE_PROFILES); IPR019734 (PROSITE_PROFILES); IPR019734 (PROSITE_P…	F:GO:0005515	F:protein binding
Sgl025207	SGL_570	50322..53469	8.58242	4.51415	22.8505	0.0001306	0.0219538	uncharacterized protein LOC111136618	0	0	0	0	PTHR33153 (PANTHER); PTHR33153:SF3 (PANTHER)	no GO terms	no GO terms
Sgl019172	SGL_195	complement(492284..493669)	97.9664	4.44879	21.8383	2.847e-10	2.132e-06	uncharacterized protein LOC105331509	F:GO:0005515; C:GO:0016021	F:protein binding; C:integral component of membrane	0	0	IPR008983 (G3DSA:2.60.120.GENE3D); IPR008983 (SUPERFAMILY)	F:GO:0005515	F:protein binding
Sgl004666	SGL_13	complement(2663335..2673047)	18.3217	4.40468	21.1807	1.592e-05	0.005099	Hypothetical predicted protein	F:GO:0005515	F:protein binding	0	0	IPR002350 (PFAM); IPR002350 (PFAM); G3DSA:3.30.60.30 (GENE3D); PTHR21131 (PANTHER); IPR002350 (PROSITE_PATTERNS); IPR002350 (PROSITE_PATTERNS); IPR002350 (PROSITE_PATTERNS); IPR002350 (PROSITE_PATTERNS); IPR002350 (PROSITE_PROFILES); IPR002350 (PROSITE_PROFILES); IPR002350 (PROSITE_PROFILES); IPR002350 (PROSITE_PROFILES); IPR002350 (PROSITE_PROFILES); IPR002350 (PROSITE_PROFILES); cd00104 (CDD); …	F:GO:0005515	F:protein binding
Sgl013931	SGL_227	252015..258929	2.89723	4.36749	20.6418	0.0002893	0.0341197	A disintegrin and metalloproteinase with thrombospondin motifs 7	P:GO:0002793; P:GO:0006508; P:GO:0007229; P:GO:0048737; P:GO:0061357; F:GO:0004222; C:GO:0005615; C:GO:0005768; C:GO:0005798	P:positive regulation of peptide secretion; P:proteolysis; P:integrin-mediated signaling pathway; P:imaginal disc-derived appendage development; P:positive regulation of Wnt protein secretion; F:metalloendopeptidase activity; C:extracellular space; C:endosome; C:Golgi-associated vesicle	EC:3.4.24; EC:3.4; EC:3	Acting on peptide bonds (peptidases); Acting on peptide bonds (peptidases); Hydrolases	G3DSA:3.40.1620.60 (GENE3D); IPR024079 (G3DSA:3.40.390.GENE3D); IPR041645 (PFAM); PF13583 (PFAM); PTHR13723:SF200 (PANTHER); PTHR13723 (PANTHER); IPR001590 (PROSITE_PROFILES); SSF55486 (SUPERFAMILY)	P:GO:0006508; F:GO:0004222; F:GO:0008237	P:proteolysis; F:metalloendopeptidase activity; F:metallopeptidase activity
Sgl027506	SGL_751	60966..65017	10.3496	4.29628	19.6476	0.0004832	0.0466931	transmembrane protein 256 homolog	C:GO:0016021	C:integral component of membrane	0	0	IPR006696 (PFAM); IPR006696 (PANTHER)	no GO terms	no GO terms
Sgl028652	SGL_1591	33967..45239	6.08028	4.21621	18.5868	0.0001282	0.0219538	putative zinc finger protein	F:GO:0046983	F:protein dimerization activity	0	0	IPR008906 (PFAM); IPR011042 (G3DSA:2.120.10.GENE3D); PTHR46880 (PANTHER); IPR000033 (PROSITE_PROFILES); IPR000033 (PROSITE_PROFILES); IPR012337 (SUPERFAMILY); SSF63825 (SUPERFAMILY)	F:GO:0046983	F:protein dimerization activity
Sgl008986	SGL_73	506104..506739	5.9046	4.16846	17.9817	0.000341	0.0378275	phytanoyl-CoA hydroxylase-interacting protein-like	0	0	0	0	IPR045545 (PFAM); IPR042868 (PANTHER); PTHR15698:SF4 (PANTHER)	no GO terms	no GO terms
Sgl008359	SGL_74	complement(1551529..1578745)	1.13245	4.09138	17.0463	0.0005174	0.0487376	fibrillin-2 isoform X5	P:GO:0007160; F:GO:0005509; F:GO:0005515; F:GO:0005518; F:GO:0019215; C:GO:0005576; C:GO:0005882; C:GO:0030056; C:GO:0031012; C:GO:0098733	P:cell-matrix adhesion; F:calcium ion binding; F:protein binding; F:collagen binding; F:intermediate filament binding; C:extracellular region; C:intermediate filament; C:hemidesmosome; C:extracellular matrix; C:hemidesmosome associated protein complex	0	0	PR00011 (PRINTS); G3DSA:2.10.25.10 (GENE3D); G3DSA:2.10.25.10 (GENE3D); IPR001881 (PFAM); IPR024731 (PFAM); IPR013783 (G3DSA:2.60.40.GENE3D); G3DSA:2.10.25.10 (GENE3D); G3DSA:2.10.25.10 (GENE3D); G3DSA:2.10.25.10 (GENE3D); G3DSA:2.10.25.10 (GENE3D); G3DSA:2.10.25.10 (GENE3D); G3DSA:2.10.25.10 (GENE3D); G3DSA:2.10.25.10 (GENE3D); G3DSA:2.10.25.10 (GENE3D); G3DSA:2.10.25.10 (GENE3D); mobidb-lite (M…	F:GO:0005509	F:calcium ion binding
Sgl010575	SGL_89	complement(342817..359658)	1.25212	4.08033	16.9162	0.0004479	0.0453257	high-affinity choline transporter 1-like	P:GO:0003333; P:GO:0006805; P:GO:0006836; P:GO:0008292; P:GO:0015871; P:GO:0035725; P:GO:0042446; P:GO:0046942; P:GO:0072488; P:GO:0097164; P:GO:0098656; F:GO:0005307; F:GO:0005328; F:GO:0008514; F:GO:0008519; F:GO:0015171; F:GO:0033265; F:GO:0042165; F:GO:0070405; C:GO:0005887; C:GO:0008021; C:GO:0030424; C:GO:0043025	P:amino acid transmembrane transport; P:xenobiotic metabolic process; P:neurotransmitter transport; P:acetylcholine biosynthetic process; P:choline transport; P:sodium ion transmembrane transport; P:hormone biosynthetic process; P:carboxylic acid transport; P:ammonium transmembrane transport; P:ammonium ion metabolic process; P:anion transmembrane transport; F:choline:sodium symporter activity; F…	EC:7	Translocases	IPR038377 (G3DSA:1.20.1730.GENE3D); IPR001734 (PFAM); mobidb-lite (MOBIDB_LITE); PTHR45897 (PANTHER); IPR001734 (PROSITE_PROFILES); cd11474 (CDD)	P:GO:0055085; F:GO:0022857; C:GO:0016020	P:transmembrane transport; F:transmembrane transporter activity; C:membrane
Sgl023753	SGL_329	complement(580854..612227)	3.18324	4.01643	16.1833	0.0002236	0.0296322	Hypothetical predicted protein	0	0	0	0	IPR045063 (PFAM); IPR027417 (G3DSA:3.40.50.GENE3D); mobidb-lite (MOBIDB_LITE); PTHR26392 (PANTHER); IPR027417 (SUPERFAMILY)	no GO terms	no GO terms
Sgl025212	SGL_570	complement(179763..184342)	29.3171	3.76653	13.6094	4.745e-07	0.0005922	Hypothetical predicted protein	0	0	0	0	mobidb-lite (MOBIDB_LITE); mobidb-lite (MOBIDB_LITE); mobidb-lite (MOBIDB_LITE); PTHR31511 (PANTHER); IPR013087 (PROSITE_PATTERNS); IPR013087 (PROSITE_PROFILES); IPR043502 (SUPERFAMILY)	no GO terms	no GO terms
Sgl027577	SGL_1430	complement(7965..14156)	15.8218	3.65261	12.5761	1.613e-05	0.005099	deleted in malignant brain tumors 1 protein-like	F:GO:0005044; C:GO:0016020	F:scavenger receptor activity; C:membrane	0	0	IPR001190 (PRINTS); IPR001190 (PFAM); IPR036772 (G3DSA:3.10.250.GENE3D); PTHR19331:SF460 (PANTHER); PTHR19331:SF460 (PANTHER); PTHR19331 (PANTHER); PTHR19331 (PANTHER); PTHR19331:SF460 (PANTHER); PTHR19331 (PANTHER); PTHR19331 (PANTHER); PTHR19331:SF460 (PANTHER); IPR001190 (PROSITE_PATTERNS); IPR001190 (PROSITE_PATTERNS); IPR001190 (PROSITE_PROFILES); IPR001190 (PROSITE_PROFILES); IPR001190 (PRO…	F:GO:0005044; C:GO:0016020	F:scavenger receptor activity; C:membrane
Sgl018025	SGL_161	561671..570978	3.47284	3.62491	12.3369	0.0004038	0.0417116	secretin receptor-like isoform X2	P:GO:0002062; P:GO:0002076; P:GO:0007166; P:GO:0007187; P:GO:0007189; P:GO:0007200; P:GO:0007204; P:GO:0007568; P:GO:0008284; P:GO:0008285; P:GO:0019933; P:GO:0030282; P:GO:0045453; P:GO:0048469; P:GO:0060732; F:GO:0004991; F:GO:0004999; F:GO:0017046; F:GO:0042803; F:GO:0043621; C:GO:0005634; C:GO:0005737; C:GO:0005887; C:GO:0016323; C:GO:0016324; C:GO:0031526; C:GO:0043235	P:chondrocyte differentiation; P:osteoblast development; P:cell surface receptor signaling pathway; P:G protein-coupled receptor signaling pathway, coupled to cyclic nucleotide second messenger; P:adenylate cyclase-activating G protein-coupled receptor signaling pathway; P:phospholipase C-activating G protein-coupled receptor signaling pathway; P:positive regulation of cytosolic calcium ion conce…	0	0	IPR000832 (PRINTS); G3DSA:1.20.1070.10 (GENE3D); IPR036445 (G3DSA:4.10.1240.GENE3D); IPR001879 (PFAM); IPR000832 (PFAM); mobidb-lite (MOBIDB_LITE); mobidb-lite (MOBIDB_LITE); PTHR45620 (PANTHER); IPR017983 (PROSITE_PATTERNS); IPR017983 (PROSITE_PATTERNS); IPR017981 (PROSITE_PROFILES); IPR001879 (PROSITE_PROFILES); IPR036445 (SUPERFAMILY); SSF81321 (SUPERFAMILY)	P:GO:0007166; P:GO:0007186; F:GO:0004888; F:GO:0004930; C:GO:0016020; C:GO:0016021	P:cell surface receptor signaling pathway; P:G protein-coupled receptor signaling pathway; F:transmembrane signaling receptor activity; F:G protein-coupled receptor activity; C:membrane; C:integral component of membrane
Sgl010758	SGL_55	complement(1093809..1097988)	22.1945	3.56465	11.8323	9.675e-07	0.000966	kyphoscoliosis peptidase-like	P:GO:0007517; P:GO:0007528; C:GO:0005856; C:GO:0030018	P:muscle organ development; P:neuromuscular junction development; C:cytoskeleton; C:Z disc	0	0	G3DSA:3.10.620.30 (GENE3D); IPR002931 (PFAM); mobidb-lite (MOBIDB_LITE); PTHR46333 (PANTHER); IPR038765 (SUPERFAMILY)	no GO terms	no GO terms
Sgl013768	SGL_104	885251..886009	10.6001	3.51177	11.4064	0.0003297	0.0371255	Suppressor of G2 allele of SKP1-like	P:GO:0005975; F:GO:0016810; F:GO:0051087; C:GO:0016021	P:carbohydrate metabolic process; F:hydrolase activity, acting on carbon-nitrogen (but not peptide) bonds; F:chaperone binding; C:integral component of membrane	EC:3.5; EC:3	Acting on carbon-nitrogen bonds, other than peptide bonds; Hydrolases	G3DSA:3.20.20.370 (GENE3D); PTHR45985 (PANTHER); IPR011330 (SUPERFAMILY)	P:GO:0005975; F:GO:0003824	P:carbohydrate metabolic process; F:catalytic activity
Sgl020316	SGL_236	complement(351764..363727)	2.81687	3.4636	11.0318	0.0005271	0.0490051	unnamed protein product	P:GO:0007166; P:GO:0007186; P:GO:0016525; F:GO:0004930; F:GO:0005179; C:GO:0005576; C:GO:0005886; C:GO:0016021	P:cell surface receptor signaling pathway; P:G protein-coupled receptor signaling pathway; P:negative regulation of angiogenesis; F:G protein-coupled receptor activity; F:hormone activity; C:extracellular region; C:plasma membrane; C:integral component of membrane	0	0	IPR004978 (PANTHER); IPR004978 (PANTHER); PTHR11245:SF6 (PANTHER); PTHR11245:SF6 (PANTHER)	F:GO:0005179; C:GO:0005576	F:hormone activity; C:extracellular region
Sgl022832	SGL_603	complement(11648..12922)	11.7803	3.42181	10.7168	0.0001808	0.0257918	protein draper	0	0	0	0	G3DSA:2.60.120.260 (GENE3D); IPR008979 (SUPERFAMILY)	no GO terms	no GO terms
Sgl021891	SGL_548	complement(163680..234693)	5.93512	3.38238	10.4279	4.817e-06	0.002255	receptor-type tyrosine-protein phosphatase T-like	P:GO:0006470; F:GO:0004725	P:protein dephosphorylation; F:protein tyrosine phosphatase activity	EC:3.1; EC:3.1.3.48; EC:3; EC:3.1.3	Acting on ester bonds; Protein-tyrosine-phosphatase; Hydrolases; Acting on ester bonds	IPR000242 (PRINTS); G3DSA:2.60.120.260 (GENE3D); IPR029021 (G3DSA:3.90.190.GENE3D); IPR029021 (G3DSA:3.90.190.GENE3D); IPR000242 (PFAM); G3DSA:2.170.300.10 (GENE3D); G3DSA:2.60.120.260 (GENE3D); mobidb-lite (MOBIDB_LITE); PTHR19134 (PANTHER); IPR016130 (PROSITE_PATTERNS); IPR000242 (PROSITE_PROFILES); IPR000387 (PROSITE_PROFILES); IPR000242 (PROSITE_PROFILES); cd00047 (CDD); IPR029021 (SUPERFAMIL…	P:GO:0006470; P:GO:0016311; F:GO:0004725; F:GO:0016791	P:protein dephosphorylation; P:dephosphorylation; F:protein tyrosine phosphatase activity; F:phosphatase activity
Sgl024036	SGL_764	15101..47889	5.67529	3.32691	10.0346	1.911e-07	0.0003577	uncharacterized protein LOC105339033	F:GO:0005515; F:GO:0005525; F:GO:0008270	F:protein binding; F:GTP binding; F:zinc ion binding	0	0	IPR013783 (G3DSA:2.60.40.GENE3D); IPR030379 (PFAM); IPR013783 (G3DSA:2.60.40.GENE3D); IPR003961 (PFAM); IPR027417 (G3DSA:3.40.50.GENE3D); PTHR18884 (PANTHER); PTHR18884:SF83 (PANTHER); PTHR18884 (PANTHER); IPR003961 (PROSITE_PROFILES); IPR003961 (PROSITE_PROFILES); IPR000315 (PROSITE_PROFILES); cd19757 (CDD); IPR003961 (CDD); cd19757 (CDD); IPR003961 (CDD); IPR036116 (SUPERFAMILY); IPR027417 (SUP…	F:GO:0005515; F:GO:0005525; F:GO:0008270	F:protein binding; F:GTP binding; F:zinc ion binding
Sgl017056	SGL_181	583015..609491	3.3751	3.29422	9.80976	0.0003689	0.0403251	succinyl-CoA:3-ketoacid coenzyme A transferase 1, mitochondrial-like	P:GO:0042178; P:GO:0046952; F:GO:0008260; C:GO:0005759	P:xenobiotic catabolic process; P:ketone body catabolic process; F:3-oxoacid CoA-transferase activity; C:mitochondrial matrix	EC:2.8.3.5; EC:2; EC:2.8.3; EC:2.8	3-oxoacid CoA-transferase; Transferases; Transferring sulfur-containing groups; Transferring sulfur-containing groups	G3DSA:3.40.1080.10 (GENE3D); IPR012791 (TIGRFAM); IPR004165 (PFAM); G3DSA:3.40.1080.10 (GENE3D); IPR004165 (PANTHER); IPR037171 (SUPERFAMILY); IPR037171 (SUPERFAMILY); IPR037171 (SUPERFAMILY); IPR037171 (SUPERFAMILY)	F:GO:0008410	F:CoA-transferase activity
Sgl029193	SGL_2637	complement(9265..12842)	18.1511	3.22469	9.34818	1.424e-05	0.004993	deleted in malignant brain tumors 1 protein-like	P:GO:0006897; F:GO:0005044; C:GO:0016020	P:endocytosis; F:scavenger receptor activity; C:membrane	0	0	IPR001190 (PRINTS); IPR036772 (G3DSA:3.10.250.GENE3D); IPR001190 (PFAM); mobidb-lite (MOBIDB_LITE); PTHR19331:SF462 (PANTHER); PTHR19331 (PANTHER); PTHR19331 (PANTHER); IPR001190 (PROSITE_PATTERNS); IPR001190 (PROSITE_PROFILES); IPR001190 (PROSITE_PROFILES); IPR001190 (PROSITE_PROFILES); IPR036772 (SUPERFAMILY); IPR036772 (SUPERFAMILY); IPR036772 (SUPERFAMILY)	F:GO:0005044; C:GO:0016020	F:scavenger receptor activity; C:membrane
Sgl010168	SGL_100	complement(1313752..1328344)	3.71205	3.19536	9.16008	0.0001617	0.0245174	uncharacterized protein LOC105325127	P:GO:0001774; P:GO:0002683; P:GO:0002755; P:GO:0002758; P:GO:0002792; P:GO:0002793; P:GO:0006805; P:GO:0007250; P:GO:0010557; P:GO:0032611; P:GO:0032717; P:GO:0032720; P:GO:0032735; P:GO:0032755; P:GO:0032757; P:GO:0032760; P:GO:0034136; P:GO:0034137; P:GO:0034166; P:GO:0035666; P:GO:0038123; P:GO:0038124; P:GO:0042133; P:GO:0042495; P:GO:0042496; P:GO:0042742; P:GO:0043032; P:GO:0043123; P:GO:00…	P:microglial cell activation; P:negative regulation of immune system process; P:MyD88-dependent toll-like receptor signaling pathway; P:innate immune response-activating signal transduction; P:negative regulation of peptide secretion; P:positive regulation of peptide secretion; P:xenobiotic metabolic process; P:activation of NF-kappaB-inducing kinase activity; P:positive regulation of macromolecu…	EC:3.2; EC:3; EC:3.2.2	Glycosylases; Hydrolases; Glycosylases	IPR000157 (PFAM); IPR001293 (PFAM); IPR013083 (G3DSA:3.30.40.GENE3D); IPR035897 (G3DSA:3.40.50.GENE3D); IPR013083 (G3DSA:3.30.40.GENE3D); mobidb-lite (MOBIDB_LITE); mobidb-lite (MOBIDB_LITE); PTHR10131:SF65 (PANTHER); IPR043211 (PANTHER); PTHR10131:SF65 (PANTHER); PTHR10131:SF65 (PANTHER); IPR043211 (PANTHER); IPR000157 (PROSITE_PROFILES); IPR001293 (PROSITE_PROFILES); IPR035897 (SUPERFAMILY); SS…	P:GO:0007165; F:GO:0003953; F:GO:0008270	P:signal transduction; F:NAD+ nucleosidase activity; F:zinc ion binding
Sgl008448	SGL_86	281144..286266	4.39982	3.19308	9.14563	0.0003885	0.040995	uncharacterized protein LOC105328252	P:GO:0016567; P:GO:0030162; P:GO:0043161; F:GO:0004842; F:GO:0031625; F:GO:0046872; C:GO:0005737; C:GO:0019005	P:protein ubiquitination; P:regulation of proteolysis; P:proteasome-mediated ubiquitin-dependent protein catabolic process; F:ubiquitin-protein transferase activity; F:ubiquitin protein ligase binding; F:metal ion binding; C:cytoplasm; C:SCF ubiquitin ligase complex	EC:2	Transferases	IPR010606 (PFAM); IPR036465 (G3DSA:3.40.50.GENE3D); G3DSA:2.30.30.40 (GENE3D); IPR002035 (PROSITE_PROFILES); IPR010606 (PROSITE_PROFILES); cd00198 (CDD); IPR036465 (SUPERFAMILY); IPR037252 (SUPERFAMILY)	P:GO:0016567; F:GO:0004842; F:GO:0046872	P:protein ubiquitination; F:ubiquitin-protein transferase activity; F:metal ion binding
Sgl021638	SGL_550	55220..64195	3.72246	3.18011	9.06375	0.0001319	0.0219538	metabotropic glutamate receptor 6-like	P:GO:0007186; F:GO:0004930; C:GO:0016021	P:G protein-coupled receptor signaling pathway; F:G protein-coupled receptor activity; C:integral component of membrane	0	0	IPR000337 (PRINTS); G3DSA:3.40.50.2300 (GENE3D); IPR001828 (PFAM); IPR038550 (G3DSA:2.10.50.GENE3D); IPR011500 (PFAM); IPR017978 (PFAM); G3DSA:3.40.50.2300 (GENE3D); mobidb-lite (MOBIDB_LITE); PTHR24060 (PANTHER); PTHR24060:SF158 (PANTHER); IPR017978 (PROSITE_PROFILES); IPR028082 (SUPERFAMILY); IPR009030 (SUPERFAMILY)	P:GO:0007186; F:GO:0004930; C:GO:0016021	P:G protein-coupled receptor signaling pathway; F:G protein-coupled receptor activity; C:integral component of membrane
Sgl023335	SGL_389	69203..73396	9.6324	3.13305	8.77285	7.246e-06	0.003192	uncharacterized protein LOC117688914 isoform X4	0	0	0	0	IPR036514 (G3DSA:3.40.50.GENE3D); mobidb-lite (MOBIDB_LITE); mobidb-lite (MOBIDB_LITE); mobidb-lite (MOBIDB_LITE); PTHR35558 (PANTHER); cd00229 (CDD); SSF52266 (SUPERFAMILY)	no GO terms	no GO terms
Sgl012038	SGL_128	308411..331132	1.31834	3.10773	8.62022	0.0002207	0.0295142	Hypothetical predicted protein	P:GO:0006869; F:GO:0005319; F:GO:0005509; F:GO:0005515; C:GO:0016021	P:lipid transport; F:lipid transporter activity; F:calcium ion binding; F:protein binding; C:integral component of membrane	EC:7	Translocases	PF17963 (PFAM); IPR011030 (G3DSA:1.25.10.GENE3D); G3DSA:2.10.25.10 (GENE3D); IPR001747 (PFAM); mobidb-lite (MOBIDB_LITE); mobidb-lite (MOBIDB_LITE); mobidb-lite (MOBIDB_LITE); mobidb-lite (MOBIDB_LITE); mobidb-lite (MOBIDB_LITE); PTHR16897:SF2 (PANTHER); PTHR16897:SF2 (PANTHER); PTHR16897:SF2 (PANTHER); PTHR16897:SF2 (PANTHER); PTHR16897 (PANTHER); PTHR16897 (PANTHER); PTHR16897 (PANTHER); IPR000…	P:GO:0006869; F:GO:0005319; F:GO:0005509; F:GO:0005515	P:lipid transport; F:lipid transporter activity; F:calcium ion binding; F:protein binding
Sgl022516	SGL_634	complement(24412..178158)	1.02709	3.09262	8.53041	0.0004936	0.047086	Multiple epidermal growth factor-like domains protein 11,Multiple epidermal growth factor-like domains protein 10,Multiple epidermal growth factor-like domains protein 6	P:GO:0000132; P:GO:0001845; P:GO:0006508; P:GO:0006898; P:GO:0031532; P:GO:0034620; P:GO:0042742; P:GO:0043654; P:GO:0045184; P:GO:0051704; P:GO:0070986; P:GO:0098657; P:GO:1901076; P:GO:1903356; P:GO:1904747; F:GO:0004222; F:GO:0005044; F:GO:0005515; F:GO:0008270; C:GO:0001891; C:GO:0009986; C:GO:0016021; C:GO:0030670; C:GO:0031260	P:establishment of mitotic spindle orientation; P:phagolysosome assembly; P:proteolysis; P:receptor-mediated endocytosis; P:actin cytoskeleton reorganization; P:cellular response to unfolded protein; P:defense response to bacterium; P:recognition of apoptotic cell; P:establishment of protein localization; P:multi-organism process; P:left/right axis specification; P:import into cell; P:positive re…	EC:3.4.24; EC:3.4; EC:3	Acting on peptide bonds (peptidases); Acting on peptide bonds (peptidases); Hydrolases	PR00011 (PRINTS); G3DSA:2.10.25.10 (GENE3D); G3DSA:2.170.300.10 (GENE3D); IPR002049 (PFAM); IPR000742 (PFAM); PF13385 (PFAM); G3DSA:2.60.120.200 (GENE3D); mobidb-lite (MOBIDB_LITE); PTHR24035 (PANTHER); PTHR24035 (PANTHER); PTHR24035:SF136 (PANTHER); IPR000742 (PROSITE_PATTERNS); IPR000742 (PROSITE_PATTERNS); IPR000742 (PROSITE_PATTERNS); IPR000742 (PROSITE_PATTERNS); IPR000742 (PROSITE_PATTERNS)…	F:GO:0004222; F:GO:0008270	F:metalloendopeptidase activity; F:zinc ion binding
Sgl019902	SGL_242	185852..193294	1.41123	3.08393	8.47919	0.0001898	0.0268117	uncharacterized protein LOC110458862	F:GO:0005515	F:protein binding	0	0	IPR020683 (PFAM); IPR036770 (G3DSA:1.25.40.GENE3D); IPR002110 (PFAM); IPR036770 (G3DSA:1.25.40.GENE3D); IPR041249 (PFAM); IPR027417 (G3DSA:3.40.50.GENE3D); PF13857 (PFAM); IPR002110 (PFAM); IPR036770 (G3DSA:1.25.40.GENE3D); IPR036770 (G3DSA:1.25.40.GENE3D); IPR036770 (G3DSA:1.25.40.GENE3D); PTHR24123 (PANTHER); IPR002110 (PROSITE_PROFILES); IPR002110 (PROSITE_PROFILES); IPR002110 (PROSITE_PROFILE…	F:GO:0005515	F:protein binding
Sgl028783	SGL_1089	complement(48091..52404)	9.54455	3.05489	8.31027	5.616e-05	0.01294	receptor-type tyrosine-protein phosphatase T-like	P:GO:0001937; P:GO:0007156; P:GO:0007169; P:GO:0007179; P:GO:0009410; P:GO:0010596; P:GO:0010629; P:GO:0010839; P:GO:0010842; P:GO:0016525; P:GO:0031290; P:GO:0034333; P:GO:0034394; P:GO:0034614; P:GO:0034644; P:GO:0035335; P:GO:0045786; P:GO:0045892; P:GO:0048041; P:GO:0097746; F:GO:0005001; F:GO:0008013; F:GO:0016790; F:GO:0019901; F:GO:0042802; F:GO:0045294; F:GO:0045295; F:GO:0045296; F:GO:00…	P:negative regulation of endothelial cell proliferation; P:homophilic cell adhesion via plasma membrane adhesion molecules; P:transmembrane receptor protein tyrosine kinase signaling pathway; P:transforming growth factor beta receptor signaling pathway; P:response to xenobiotic stimulus; P:negative regulation of endothelial cell migration; P:negative regulation of gene expression; P:negative regu…	EC:3.1; EC:3.1.3.48; EC:3; EC:3.1.2; EC:3.1.3	Acting on ester bonds; Protein-tyrosine-phosphatase; Hydrolases; Acting on ester bonds; Acting on ester bonds	IPR000242 (PFAM); IPR029021 (G3DSA:3.90.190.GENE3D); PTHR19134:SF449 (PANTHER); PTHR19134 (PANTHER); IPR000387 (PROSITE_PROFILES); IPR000242 (PROSITE_PROFILES); cd00047 (CDD); IPR029021 (SUPERFAMILY)	P:GO:0006470; P:GO:0016311; F:GO:0004725; F:GO:0016791	P:protein dephosphorylation; P:dephosphorylation; F:protein tyrosine phosphatase activity; F:phosphatase activity
Sgl028422	SGL_2256	2265..14071	27.6063	3.05094	8.28751	1.903e-06	0.001239	tenascin-like isoform X1	0	0	0	0	IPR006149 (PFAM); G3DSA:2.90.20.10 (GENE3D); mobidb-lite (MOBIDB_LITE); PTHR39069 (PANTHER)	no GO terms	no GO terms
Sgl002864	SGL_17	complement(2326443..2327465)	12.2738	2.97576	7.86672	0.0003504	0.0385848	uncharacterized protein LOC105349182	C:GO:0016021	C:integral component of membrane	0	0	G3DSA:3.40.50.150 (GENE3D); IPR006342 (TIGRFAM); IPR006342 (PFAM); PTHR34203:SF3 (PANTHER); PTHR34203 (PANTHER); cd02440 (CDD); IPR029063 (SUPERFAMILY)	no GO terms	no GO terms
Sgl026639	SGL_741	57813..70045	7.56429	2.96804	7.82475	4.785e-06	0.002255	uncharacterized protein LOC117688935	P:GO:0070536; F:GO:0004843	P:protein K63-linked deubiquitination; F:thiol-dependent deubiquitinase	EC:3.4; EC:3; EC:3.4.19; EC:3.4.19.12	Acting on peptide bonds (peptidases); Hydrolases; Acting on peptide bonds (peptidases); Ubiquitinyl hydrolase 1	G3DSA:3.90.70.80 (GENE3D); IPR003323 (PFAM); mobidb-lite (MOBIDB_LITE); mobidb-lite (MOBIDB_LITE); mobidb-lite (MOBIDB_LITE); mobidb-lite (MOBIDB_LITE); PTHR12419:SF75 (PANTHER); PTHR12419 (PANTHER); IPR003323 (PROSITE_PROFILES); IPR038765 (SUPERFAMILY)	no GO terms	no GO terms
Sgl007395	SGL_37	2089350..2092568	195.821	2.95528	7.75583	4.345e-08	0.0001085	apoptosis 1 inhibitor	P:GO:0001666; P:GO:0001890; P:GO:0034121; P:GO:0043161; P:GO:0045088; P:GO:0051291; P:GO:0051726; P:GO:0060546; P:GO:0071356; P:GO:1901222; P:GO:1902443; P:GO:1902523; P:GO:1902524; P:GO:1902527; P:GO:1903508; P:GO:1990001; P:GO:2000377; F:GO:0003713; F:GO:0004842; F:GO:0008270; F:GO:0042802; F:GO:0043027; F:GO:0043130; F:GO:0046872; F:GO:0047485; F:GO:0051087; F:GO:0098770; C:GO:0001741; C:GO:00…	P:response to hypoxia; P:placenta development; P:regulation of toll-like receptor signaling pathway; P:proteasome-mediated ubiquitin-dependent protein catabolic process; P:regulation of innate immune response; P:protein heterooligomerization; P:regulation of cell cycle; P:negative regulation of necroptotic process; P:cellular response to tumor necrosis factor; P:regulation of NIK/NF-kappaB signal…	EC:2	Transferases	IPR013083 (G3DSA:3.30.40.GENE3D); G3DSA:1.10.1170.10 (GENE3D); IPR001370 (PFAM); PF13920 (PFAM); G3DSA:1.10.1170.10 (GENE3D); mobidb-lite (MOBIDB_LITE); mobidb-lite (MOBIDB_LITE); PTHR10044 (PANTHER); IPR001370 (PROSITE_PATTERNS); IPR001841 (PROSITE_PROFILES); IPR001370 (PROSITE_PROFILES); IPR001370 (PROSITE_PROFILES); IPR001370 (CDD); cd16713 (CDD); SSF57924 (SUPERFAMILY); SSF57924 (SUPERFAMILY)	no GO terms	no GO terms
Sgl016716	SGL_200	complement(450673..456732)	11.1254	2.83526	7.13673	0.0001174	0.0209369	nuclear pore complex protein DDB_G0274915-like isoform X1	0	0	0	0	mobidb-lite (MOBIDB_LITE); mobidb-lite (MOBIDB_LITE); mobidb-lite (MOBIDB_LITE); mobidb-lite (MOBIDB_LITE); mobidb-lite (MOBIDB_LITE)	no GO terms	no GO terms
Sgl020403	SGL_523	223498..225606	55.2281	2.81883	7.0559	2.644e-05	0.007706	serine/threonine-protein phosphatase 6 regulatory ankyrin repeat subunit B-like	F:GO:0005515	F:protein binding	0	0	IPR020683 (PFAM); IPR036770 (G3DSA:1.25.40.GENE3D); PTHR24180 (PANTHER); PTHR24180:SF15 (PANTHER); PS50297 (PROSITE_PROFILES); IPR002110 (PROSITE_PROFILES); IPR002110 (PROSITE_PROFILES); PS50297 (PROSITE_PROFILES); IPR036770 (SUPERFAMILY)	F:GO:0005515	F:protein binding
Sgl021837	SGL_208	504752..508443	12.0187	2.81038	7.0147	1.291e-05	0.004834	interferon-induced protein 44-like	P:GO:0002252; P:GO:0006955; P:GO:0009617; P:GO:0051607; P:GO:0051704; F:GO:0005525	P:immune effector process; P:immune response; P:response to bacterium; P:defense response to virus; P:multi-organism process; F:GTP binding	0	0	IPR006571 (PFAM); IPR006073 (PFAM); IPR027417 (G3DSA:3.40.50.GENE3D); PTHR14241 (PANTHER); PTHR14241:SF23 (PANTHER); IPR006571 (PROSITE_PROFILES); cd00882 (CDD); IPR027417 (SUPERFAMILY)	F:GO:0005525	F:GTP binding
Sgl025693	SGL_834	148392..209344	7.01145	2.77763	6.85723	0.0005301	0.0490051	multiple epidermal growth factor-like domains protein 6 isoform X1	0	0	0	0	G3DSA:2.170.300.10 (GENE3D); G3DSA:2.60.120.260 (GENE3D); G3DSA:2.60.120.260 (GENE3D); PTHR24035 (PANTHER); PTHR24035:SF135 (PANTHER)	no GO terms	no GO terms
Sgl018737	SGL_336	complement(374805..416742)	7.95745	2.75659	6.75799	1.433e-05	0.004993	receptor-type tyrosine-protein phosphatase kappa-like	P:GO:0001937; P:GO:0007156; P:GO:0007169; P:GO:0007179; P:GO:0009410; P:GO:0010596; P:GO:0010629; P:GO:0010839; P:GO:0010842; P:GO:0016525; P:GO:0031290; P:GO:0034333; P:GO:0034394; P:GO:0034614; P:GO:0034644; P:GO:0035335; P:GO:0045786; P:GO:0045892; P:GO:0048041; P:GO:0097746; F:GO:0005001; F:GO:0008013; F:GO:0016790; F:GO:0019901; F:GO:0042802; F:GO:0045294; F:GO:0045295; F:GO:0045296; F:GO:00…	P:negative regulation of endothelial cell proliferation; P:homophilic cell adhesion via plasma membrane adhesion molecules; P:transmembrane receptor protein tyrosine kinase signaling pathway; P:transforming growth factor beta receptor signaling pathway; P:response to xenobiotic stimulus; P:negative regulation of endothelial cell migration; P:negative regulation of gene expression; P:negative regu…	EC:3.1; EC:3.1.3.48; EC:3; EC:3.1.2; EC:3.1.3	Acting on ester bonds; Protein-tyrosine-phosphatase; Hydrolases; Acting on ester bonds; Acting on ester bonds	IPR000242 (PRINTS); IPR000436 (PFAM); IPR029021 (G3DSA:3.90.190.GENE3D); IPR000242 (PFAM); IPR029021 (G3DSA:3.90.190.GENE3D); G3DSA:2.10.70.10 (GENE3D); G3DSA:2.10.70.10 (GENE3D); G3DSA:2.10.70.10 (GENE3D); PTHR19134 (PANTHER); IPR016130 (PROSITE_PATTERNS); IPR000436 (PROSITE_PROFILES); IPR000387 (PROSITE_PROFILES); IPR000436 (PROSITE_PROFILES); IPR000436 (PROSITE_PROFILES); IPR000436 (PROSITE_PR…	P:GO:0006470; P:GO:0016311; F:GO:0004725; F:GO:0016791	P:protein dephosphorylation; P:dephosphorylation; F:protein tyrosine phosphatase activity; F:phosphatase activity
Sgl009534	SGL_112	complement(19557..59728)	0.977393	2.73647	6.6644	0.0002587	0.0322822	cadherin-related tumor suppressor-like	P:GO:0000904; P:GO:0001737; P:GO:0007156; P:GO:0007157; P:GO:0007447; P:GO:0008285; P:GO:0010629; P:GO:0016336; P:GO:0016339; P:GO:0018149; P:GO:0032880; P:GO:0032989; P:GO:0035159; P:GO:0035209; P:GO:0035332; P:GO:0043065; P:GO:0044331; P:GO:0045198; P:GO:0045317; P:GO:0045571; P:GO:0048105; P:GO:0090176; P:GO:0090251; P:GO:2000026; F:GO:0005509; F:GO:0045296; C:GO:0005887; C:GO:0016327	P:cell morphogenesis involved in differentiation; P:establishment of imaginal disc-derived wing hair orientation; P:homophilic cell adhesion via plasma membrane adhesion molecules; P:heterophilic cell-cell adhesion via plasma membrane cell adhesion molecules; P:imaginal disc pattern formation; P:negative regulation of cell population proliferation; P:negative regulation of gene expression; P:esta…	0	0	IPR002126 (PRINTS); G3DSA:2.60.40.60 (GENE3D); G3DSA:2.60.120.200 (GENE3D); G3DSA:2.60.40.60 (GENE3D); G3DSA:2.60.40.60 (GENE3D); G3DSA:2.60.40.60 (GENE3D); IPR002126 (PFAM); G3DSA:2.60.40.60 (GENE3D); G3DSA:2.60.120.200 (GENE3D); G3DSA:2.60.40.60 (GENE3D); G3DSA:2.60.40.60 (GENE3D); G3DSA:2.60.40.60 (GENE3D); G3DSA:2.10.25.10 (GENE3D); G3DSA:2.60.40.60 (GENE3D); G3DSA:2.60.40.60 (GENE3D); G3DSA:…	P:GO:0007155; P:GO:0007156; F:GO:0005509; C:GO:0005886; C:GO:0016020	P:cell adhesion; P:homophilic cell adhesion via plasma membrane adhesion molecules; F:calcium ion binding; C:plasma membrane; C:membrane
Sgl007391	SGL_37	2035952..2041714	5.30296	2.73104	6.63935	0.0002701	0.0328857	peroxisome proliferator-activated receptor alpha-like	P:GO:0000122; P:GO:0002683; P:GO:0005978; P:GO:0006111; P:GO:0006367; P:GO:0009648; P:GO:0010498; P:GO:0010628; P:GO:0010629; P:GO:0030522; P:GO:0032922; P:GO:0034144; P:GO:0042632; P:GO:0042753; P:GO:0043401; P:GO:0044321; P:GO:0045088; P:GO:0045598; P:GO:0045893; P:GO:0048641; P:GO:0050727; P:GO:0051704; P:GO:0060086; P:GO:0061178; P:GO:0061469; P:GO:0070859; P:GO:0071222; P:GO:0097009; P:GO:20…	P:negative regulation of transcription by RNA polymerase II; P:negative regulation of immune system process; P:glycogen biosynthetic process; P:regulation of gluconeogenesis; P:transcription initiation from RNA polymerase II promoter; P:photoperiodism; P:proteasomal protein catabolic process; P:positive regulation of gene expression; P:negative regulation of gene expression; P:intracellular recep…	0	0	IPR001628 (PRINTS); IPR001723 (PRINTS); IPR001728 (PRINTS); IPR035500 (G3DSA:1.10.565.GENE3D); IPR001628 (PFAM); IPR000536 (PFAM); IPR013088 (G3DSA:3.30.50.GENE3D); mobidb-lite (MOBIDB_LITE); mobidb-lite (MOBIDB_LITE); PTHR24082 (PANTHER); IPR001628 (PROSITE_PATTERNS); IPR000536 (PROSITE_PROFILES); IPR001628 (PROSITE_PROFILES); cd06916 (CDD); SSF57716 (SUPERFAMILY); IPR035500 (SUPERFAMILY)	P:GO:0006355; F:GO:0003677; F:GO:0003700; F:GO:0004879; F:GO:0008270; F:GO:0043565	P:regulation of transcription, DNA-templated; F:DNA binding; F:DNA-binding transcription factor activity; F:nuclear receptor activity; F:zinc ion binding; F:sequence-specific DNA binding
Sgl020778	SGL_478	104457..111901	3.89566	2.71285	6.55615	0.0001792	0.0257918	lymphocyte-specific helicase-like	P:GO:0001655; P:GO:0006306; P:GO:0006346; P:GO:0010216; P:GO:0030098; P:GO:0031508; P:GO:0045892; P:GO:0046651; P:GO:1990830; P:GO:2001243; F:GO:0003682; F:GO:0005524; F:GO:0140658; C:GO:0005634; C:GO:0005721	P:urogenital system development; P:DNA methylation; P:DNA methylation-dependent heterochromatin assembly; P:maintenance of DNA methylation; P:lymphocyte differentiation; P:pericentric heterochromatin assembly; P:negative regulation of transcription, DNA-templated; P:lymphocyte proliferation; P:cellular response to leukemia inhibitory factor; P:negative regulation of intrinsic apoptotic signaling …	0	0	IPR027417 (G3DSA:3.40.50.GENE3D); IPR000330 (PFAM); IPR038718 (G3DSA:3.40.50.GENE3D); IPR001650 (PFAM); mobidb-lite (MOBIDB_LITE); mobidb-lite (MOBIDB_LITE); mobidb-lite (MOBIDB_LITE); mobidb-lite (MOBIDB_LITE); mobidb-lite (MOBIDB_LITE); mobidb-lite (MOBIDB_LITE); mobidb-lite (MOBIDB_LITE); PTHR47161 (PANTHER); IPR001650 (PROSITE_PROFILES); IPR014001 (PROSITE_PROFILES); cd18793 (CDD); IPR027417 …	F:GO:0005524; F:GO:0140658	F:ATP binding; F:ATP-dependent chromatin remodeler activity
Sgl018350	SGL_191	complement(347620..378088)	3.39327	2.69285	6.46592	0.0002789	0.0334221	centrosomal protein of 290 kDa-like	P:GO:0030030; P:GO:0061824; P:GO:1905349; P:GO:1905515; C:GO:0005737; C:GO:0005856; C:GO:0035869; C:GO:0042995; C:GO:0061822	P:cell projection organization; P:cytosolic ciliogenesis; P:ciliary transition zone assembly; P:non-motile cilium assembly; C:cytoplasm; C:cytoskeleton; C:ciliary transition zone; C:cell projection; C:ciliary cap	0	0	G3DSA:1.10.287.1490 (GENE3D); IPR032321 (PFAM); mobidb-lite (MOBIDB_LITE); mobidb-lite (MOBIDB_LITE); PTHR18879:SF20 (PANTHER); IPR026201 (PANTHER); PTHR18879:SF20 (PANTHER); IPR026201 (PANTHER)	no GO terms	no GO terms
Sgl012209	SGL_192	complement(232027..236677)	5.10409	2.66192	6.32873	6.974e-05	0.0147118	receptor-type tyrosine-protein phosphatase C-like isoform X1	0	0	0	0	IPR002049 (PROSITE_PATTERNS)	no GO terms	no GO terms
Sgl010317	SGL_146	488084..491293	29.4485	2.62287	6.15975	0.0002466	0.0315924	multiple epidermal growth factor-like domains protein 11	P:GO:0050896; F:GO:0004601; C:GO:0016020	P:response to stimulus; F:peroxidase activity; C:membrane	EC:1.11.1	Acting on a peroxide as acceptor	IPR016186 (G3DSA:3.10.100.GENE3D); IPR001304 (PROSITE_PROFILES); cd00037 (CDD); IPR016187 (SUPERFAMILY)	no GO terms	no GO terms
Sgl016396	SGL_271	123572..147359	2.71708	2.59834	6.0559	0.0001043	0.0188248	ANKRD50	F:GO:0005515	F:protein binding	0	0	IPR002110 (PRINTS); IPR036770 (G3DSA:1.25.40.GENE3D); IPR002110 (PFAM); IPR036770 (G3DSA:1.25.40.GENE3D); IPR036770 (G3DSA:1.25.40.GENE3D); IPR036770 (G3DSA:1.25.40.GENE3D); IPR041249 (PFAM); IPR036770 (G3DSA:1.25.40.GENE3D); IPR002110 (PFAM); IPR036770 (G3DSA:1.25.40.GENE3D); PTHR24126 (PANTHER); IPR002110 (PROSITE_PROFILES); PS50297 (PROSITE_PROFILES); IPR002110 (PROSITE_PROFILES); IPR002110 (P…	F:GO:0005515	F:protein binding
Sgl019830	SGL_414	426516..432097	27.506	2.55673	5.88371	4.708e-07	0.0005922	coiled-coil domain-containing protein 151-like	P:GO:0003341; P:GO:0036158; P:GO:0048060; P:GO:0061371; P:GO:1902017; C:GO:0005814; C:GO:0005929; C:GO:0005930; C:GO:0031514; C:GO:0035253; C:GO:0036064; C:GO:0044297; C:GO:0097542	P:cilium movement; P:outer dynein arm assembly; P:negative gravitaxis; P:determination of heart left/right asymmetry; P:regulation of cilium assembly; C:centriole; C:cilium; C:axoneme; C:motile cilium; C:ciliary rootlet; C:ciliary basal body; C:cell body; C:ciliary tip	0	0	mobidb-lite (MOBIDB_LITE); mobidb-lite (MOBIDB_LITE); mobidb-lite (MOBIDB_LITE); mobidb-lite (MOBIDB_LITE); mobidb-lite (MOBIDB_LITE); PTHR46518:SF1 (PANTHER); IPR033192 (PANTHER)	P:GO:0003341; P:GO:0036158; C:GO:0005929	P:cilium movement; P:outer dynein arm assembly; C:cilium
Sgl005167	SGL_15	complement(1434513..1447429)	2.5785	2.55272	5.86738	0.0001196	0.0210783	hemicentin-1-like isoform X3	0	0	0	0	PF13927 (PFAM); IPR013783 (G3DSA:2.60.40.GENE3D); IPR013783 (G3DSA:2.60.40.GENE3D); mobidb-lite (MOBIDB_LITE); PTHR45080:SF13 (PANTHER); PTHR45080 (PANTHER); PTHR45080 (PANTHER); IPR007110 (PROSITE_PROFILES); IPR007110 (PROSITE_PROFILES); IPR007110 (PROSITE_PROFILES); cd00096 (CDD); IPR036179 (SUPERFAMILY); IPR036179 (SUPERFAMILY); IPR036179 (SUPERFAMILY)	no GO terms	no GO terms
Sgl010884	SGL_80	complement(927349..929220)	42.3342	2.55131	5.86166	1.472e-06	0.001102	heat shock protein 68-like	P:GO:0001666; P:GO:0006986; P:GO:0009636; P:GO:0035080; F:GO:0005524; F:GO:0016887	P:response to hypoxia; P:response to unfolded protein; P:response to toxic substance; P:heat shock-mediated polytene chromosome puffing; F:ATP binding; F:ATP hydrolysis activity	EC:3.6.1; EC:3.6; EC:3	Acting on acid anhydrides; Acting on acid anhydrides; Hydrolases	PR00301 (PRINTS); G3DSA:3.30.420.40 (GENE3D); IPR013126 (PFAM); G3DSA:3.90.640.10 (GENE3D); IPR029047 (G3DSA:2.60.34.GENE3D); G3DSA:3.30.420.40 (GENE3D); IPR029048 (G3DSA:1.20.1270.GENE3D); G3DSA:3.30.30.30 (GENE3D); IPR013126 (PANTHER); PTHR19375:SF388 (PANTHER); IPR018181 (PROSITE_PATTERNS); IPR018181 (PROSITE_PATTERNS); IPR018181 (PROSITE_PATTERNS); IPR029048 (SUPERFAMILY); IPR029047 (SUPERFAM…	F:GO:0005524; F:GO:0016887	F:ATP binding; F:ATP hydrolysis activity
Sgl022130	SGL_405	212926..214641	39.6445	2.5426	5.82639	3.108e-07	0.0004655	dual specificity tyrosine-phosphorylation-regulated kinase 2	P:GO:0007224; P:GO:0018108; P:GO:0042771; P:GO:0045725; P:GO:0070885; P:GO:1901796; F:GO:0000287; F:GO:0004674; F:GO:0004712; F:GO:0004714; F:GO:0005524; F:GO:0030145; F:GO:0106310; C:GO:0000151; C:GO:0005654; C:GO:0005829; C:GO:1990904	P:smoothened signaling pathway; P:peptidyl-tyrosine phosphorylation; P:intrinsic apoptotic signaling pathway in response to DNA damage by p53 class mediator; P:positive regulation of glycogen biosynthetic process; P:negative regulation of calcineurin-NFAT signaling cascade; P:regulation of signal transduction by p53 class mediator; F:magnesium ion binding; F:protein serine/threonine kinase activi…	EC:2.7.10.1; EC:2.7.1; EC:2.7.12.1; EC:2.7; EC:2	Receptor protein-tyrosine kinase; Transferring phosphorus-containing groups; Dual-specificity kinase; Transferring phosphorus-containing groups; Transferases	G3DSA:3.30.200.20 (GENE3D); IPR000719 (PFAM); G3DSA:1.10.510.10 (GENE3D); IPR042521 (G3DSA:3.30.10.GENE3D); mobidb-lite (MOBIDB_LITE); mobidb-lite (MOBIDB_LITE); mobidb-lite (MOBIDB_LITE); mobidb-lite (MOBIDB_LITE); mobidb-lite (MOBIDB_LITE); mobidb-lite (MOBIDB_LITE); mobidb-lite (MOBIDB_LITE); mobidb-lite (MOBIDB_LITE); PTHR24058 (PANTHER); PTHR24058:SF51 (PANTHER); IPR008271 (PROSITE_PATTERNS)…	P:GO:0006468; F:GO:0004672; F:GO:0005524	P:protein phosphorylation; F:protein kinase activity; F:ATP binding
Sgl000959	SGL_8	complement(3373248..3375365)	39.8041	2.46599	5.52505	4.182e-05	0.0106151	toll-like receptor 13	P:GO:0002224; F:GO:0003953; F:GO:0004888; F:GO:0005515; C:GO:0016021	P:toll-like receptor signaling pathway; F:NAD+ nucleosidase activity; F:transmembrane signaling receptor activity; F:protein binding; C:integral component of membrane	EC:3.2; EC:3; EC:3.2.2	Glycosylases; Hydrolases; Glycosylases	PR01537 (PRINTS); IPR035897 (G3DSA:3.40.50.GENE3D); IPR032675 (G3DSA:3.80.10.GENE3D); IPR000157 (PFAM); IPR001611 (PFAM); IPR032675 (G3DSA:3.80.10.GENE3D); mobidb-lite (MOBIDB_LITE); IPR017241 (PANTHER); PTHR24365:SF543 (PANTHER); IPR017241 (PANTHER); PTHR24365:SF543 (PANTHER); IPR000157 (PROSITE_PROFILES); SSF52058 (SUPERFAMILY); IPR035897 (SUPERFAMILY)	P:GO:0002224; P:GO:0006955; P:GO:0007165; F:GO:0003953; F:GO:0004888; F:GO:0005515; C:GO:0016021	P:toll-like receptor signaling pathway; P:immune response; P:signal transduction; F:NAD+ nucleosidase activity; F:transmembrane signaling receptor activity; F:protein binding; C:integral component of membrane
Sgl010314	SGL_146	440862..442546	61.3144	2.43287	5.39968	0.0004679	0.04641	perlucin-like protein isoform X2	0	0	0	0	IPR016186 (G3DSA:3.10.100.GENE3D); IPR001304 (PFAM); IPR001304 (PROSITE_PROFILES); cd00037 (CDD); IPR016187 (SUPERFAMILY)	no GO terms	no GO terms
Sgl015835	SGL_178	complement(108198..125855)	2.0879	2.42206	5.35937	0.0004597	0.0458978	uncharacterized protein LOC111138033	0	0	0	0	G3DSA:1.10.1410.40 (GENE3D); IPR024810 (PFAM); IPR003323 (PFAM); G3DSA:3.90.70.80 (GENE3D); PTHR10656:SF69 (PANTHER); PTHR10656:SF69 (PANTHER); PTHR10656 (PANTHER); PTHR10656 (PANTHER); IPR003323 (PROSITE_PROFILES); IPR038765 (SUPERFAMILY)	no GO terms	no GO terms
Sgl010245	SGL_96	complement(139392..191761)	2.96121	2.42111	5.35584	0.0004442	0.0453257	low-density lipoprotein receptor-related protein 2-like isoform X1	0	0	0	0	G3DSA:2.10.70.10 (GENE3D); G3DSA:2.10.70.10 (GENE3D); IPR011042 (G3DSA:2.120.10.GENE3D); G3DSA:2.20.28.230 (GENE3D); IPR000436 (PFAM); IPR000033 (PFAM); IPR011042 (G3DSA:2.120.10.GENE3D); PF14670 (PFAM); PTHR46513 (PANTHER); IPR000742 (PROSITE_PATTERNS); IPR000033 (PROSITE_PROFILES); IPR000033 (PROSITE_PROFILES); IPR000033 (PROSITE_PROFILES); IPR000033 (PROSITE_PROFILES); IPR000436 (PROSITE_PROFI…	no GO terms	no GO terms
Sgl021482	SGL_640	123..105108	2.59263	2.37626	5.19187	1.523e-05	0.005099	E3 ubiquitin-protein ligase rnf213-alpha-like isoform X1	P:GO:0000209; P:GO:0002040; P:GO:0006511; P:GO:0051260; P:GO:0051865; P:GO:2000051; F:GO:0004842; F:GO:0016887; C:GO:0005730; C:GO:0005829	P:protein polyubiquitination; P:sprouting angiogenesis; P:ubiquitin-dependent protein catabolic process; P:protein homooligomerization; P:protein autoubiquitination; P:negative regulation of non-canonical Wnt signaling pathway; F:ubiquitin-protein transferase activity; F:ATP hydrolysis activity; C:nucleolus; C:cytosol	EC:3.6.1; EC:2; EC:3.6; EC:3	Acting on acid anhydrides; Transferases; Acting on acid anhydrides; Hydrolases	IPR027417 (G3DSA:3.40.50.GENE3D); IPR013083 (G3DSA:3.30.40.GENE3D); IPR027417 (G3DSA:3.40.50.GENE3D); mobidb-lite (MOBIDB_LITE); PTHR22605:SF18 (PANTHER); PTHR22605:SF18 (PANTHER); IPR031248 (PANTHER); IPR031248 (PANTHER); IPR001841 (PROSITE_PROFILES); cd00009 (CDD); IPR027417 (SUPERFAMILY); IPR027417 (SUPERFAMILY); SSF57850 (SUPERFAMILY)	F:GO:0004842; F:GO:0016887	F:ubiquitin-protein transferase activity; F:ATP hydrolysis activity
Sgl003993	SGL_18	1715090..1801699	4.49802	2.36142	5.13875	0.0001476	0.0227849	uncharacterized protein LOC105346192	P:GO:0016567; P:GO:0030162; P:GO:0043161; F:GO:0004842; F:GO:0031625; F:GO:0046872; C:GO:0005737; C:GO:0019005	P:protein ubiquitination; P:regulation of proteolysis; P:proteasome-mediated ubiquitin-dependent protein catabolic process; F:ubiquitin-protein transferase activity; F:ubiquitin protein ligase binding; F:metal ion binding; C:cytoplasm; C:SCF ubiquitin ligase complex	EC:2	Transferases	IPR036465 (G3DSA:3.40.50.GENE3D); IPR004170 (PFAM); IPR010606 (PFAM); IPR002035 (PFAM); G3DSA:2.30.30.40 (GENE3D); IPR036465 (G3DSA:3.40.50.GENE3D); IPR037197 (G3DSA:3.30.720.GENE3D); IPR002035 (PFAM); IPR036465 (G3DSA:3.40.50.GENE3D); IPR037197 (G3DSA:3.30.720.GENE3D); G3DSA:2.30.30.40 (GENE3D); mobidb-lite (MOBIDB_LITE); mobidb-lite (MOBIDB_LITE); PTHR24202:SF52 (PANTHER); PTHR24202 (PANTHER); …	P:GO:0016567; F:GO:0004842; F:GO:0046872	P:protein ubiquitination; F:ubiquitin-protein transferase activity; F:metal ion binding
Sgl009702	SGL_111	828781..838543	29.1589	2.34427	5.07805	9.548e-07	0.000966	Hypothetical predicted protein	0	0	0	0	IPR032675 (G3DSA:3.80.10.GENE3D); mobidb-lite (MOBIDB_LITE); mobidb-lite (MOBIDB_LITE); mobidb-lite (MOBIDB_LITE); mobidb-lite (MOBIDB_LITE); PTHR24113 (PANTHER); SSF52047 (SUPERFAMILY)	no GO terms	no GO terms
Sgl000490	SGL_1	3462390..3480232	4.77158	2.29889	4.92081	0.0004935	0.047086	uncharacterized protein LOC105327849 isoform X1	0	0	0	0	mobidb-lite (MOBIDB_LITE); mobidb-lite (MOBIDB_LITE); mobidb-lite (MOBIDB_LITE); mobidb-lite (MOBIDB_LITE); mobidb-lite (MOBIDB_LITE); mobidb-lite (MOBIDB_LITE)	no GO terms	no GO terms
Sgl016269	SGL_107	1019618..1036571	4.73998	2.28607	4.87727	0.000264	0.0326762	fibrillin-1-like isoform X4	0	0	0	0	IPR006149 (PFAM); PTHR39069 (PANTHER)	no GO terms	no GO terms
Sgl022505	SGL_519	complement(265607..292993)	8.17993	2.25983	4.78936	1.634e-05	0.005099	receptor-type tyrosine-protein phosphatase F-like isoform X1	0	0	0	0	G3DSA:2.170.300.10 (GENE3D); G3DSA:2.60.120.260 (GENE3D); IPR000421 (PFAM); mobidb-lite (MOBIDB_LITE); mobidb-lite (MOBIDB_LITE); mobidb-lite (MOBIDB_LITE); mobidb-lite (MOBIDB_LITE); mobidb-lite (MOBIDB_LITE); mobidb-lite (MOBIDB_LITE); PTHR24035 (PANTHER); PTHR24035:SF135 (PANTHER); IPR008979 (SUPERFAMILY); IPR009030 (SUPERFAMILY)	no GO terms	no GO terms
Sgl012054	SGL_128	complement(779354..810216)	36.7777	2.22237	4.66659	0.0003938	0.0412435	adenylate cyclase type 2-like	P:GO:0002165; P:GO:0002819; P:GO:0003091; P:GO:0006171; P:GO:0006182; P:GO:0007187; P:GO:0007189; P:GO:0007190; P:GO:0007193; P:GO:0019933; P:GO:0040015; P:GO:0042594; P:GO:0050728; P:GO:0061478; P:GO:0071236; P:GO:0071285; P:GO:0071361; P:GO:0071377; P:GO:0071466; P:GO:0097237; P:GO:1900016; P:GO:1904322; F:GO:0000287; F:GO:0004016; F:GO:0004383; F:GO:0005080; F:GO:0005524; F:GO:0008179; F:GO:00…	P:instar larval or pupal development; P:regulation of adaptive immune response; P:renal water homeostasis; P:cAMP biosynthetic process; P:cGMP biosynthetic process; P:G protein-coupled receptor signaling pathway, coupled to cyclic nucleotide second messenger; P:adenylate cyclase-activating G protein-coupled receptor signaling pathway; P:activation of adenylate cyclase activity; P:adenylate cyclas…	EC:4; EC:4.6; EC:4.6.1.1; EC:4.6.1.2	Lyases; Phosphorus-oxygen lyases; Adenylate cyclase; Guanylate cyclase	IPR001054 (PFAM); IPR030672 (PIRSF); IPR029787 (G3DSA:3.30.70.GENE3D); IPR029787 (G3DSA:3.30.70.GENE3D); IPR032628 (PFAM); PTHR45627 (PANTHER); IPR018297 (PROSITE_PATTERNS); IPR018297 (PROSITE_PATTERNS); IPR001054 (PROSITE_PROFILES); IPR001054 (PROSITE_PROFILES); IPR001054 (CDD); IPR001054 (CDD); IPR029787 (SUPERFAMILY); IPR029787 (SUPERFAMILY)	P:GO:0006171; P:GO:0009190; P:GO:0035556; F:GO:0004016; F:GO:0016849; C:GO:0005886	P:cAMP biosynthetic process; P:cyclic nucleotide biosynthetic process; P:intracellular signal transduction; F:adenylate cyclase activity; F:phosphorus-oxygen lyase activity; C:plasma membrane
Sgl008449	SGL_86	291294..362037	4.85372	2.21369	4.63861	5.106e-05	0.0121377	uncharacterized protein LOC111130317 isoform X1	P:GO:0016567; P:GO:0030162; P:GO:0043161; F:GO:0004842; F:GO:0031625; F:GO:0046872; C:GO:0005737; C:GO:0019005	P:protein ubiquitination; P:regulation of proteolysis; P:proteasome-mediated ubiquitin-dependent protein catabolic process; F:ubiquitin-protein transferase activity; F:ubiquitin protein ligase binding; F:metal ion binding; C:cytoplasm; C:SCF ubiquitin ligase complex	EC:2	Transferases	IPR036465 (G3DSA:3.40.50.GENE3D); IPR010606 (PFAM); G3DSA:2.30.30.40 (GENE3D); IPR036465 (G3DSA:3.40.50.GENE3D); IPR002035 (PFAM); G3DSA:2.30.30.40 (GENE3D); mobidb-lite (MOBIDB_LITE); mobidb-lite (MOBIDB_LITE); mobidb-lite (MOBIDB_LITE); mobidb-lite (MOBIDB_LITE); PTHR24202:SF52 (PANTHER); PTHR24202 (PANTHER); PTHR24202:SF52 (PANTHER); PTHR24202 (PANTHER); PTHR24202:SF52 (PANTHER); PTHR24202 (PA…	P:GO:0016567; F:GO:0004842; F:GO:0046872	P:protein ubiquitination; F:ubiquitin-protein transferase activity; F:metal ion binding
Sgl001937	SGL_3	complement(2236421..2245695)	85.7408	2.1315	4.38172	5.328e-05	0.0124685	cysteine sulfinic acid decarboxylase-like	P:GO:0006212; P:GO:0007632; P:GO:0019452; P:GO:0019483; P:GO:0042136; P:GO:0042178; P:GO:0042412; P:GO:0048066; F:GO:0004068; F:GO:0004782; F:GO:0030170; C:GO:0005829	P:uracil catabolic process; P:visual behavior; P:L-cysteine catabolic process to taurine; P:beta-alanine biosynthetic process; P:neurotransmitter biosynthetic process; P:xenobiotic catabolic process; P:taurine biosynthetic process; P:developmental pigmentation; F:aspartate 1-decarboxylase activity; F:sulfinoalanine decarboxylase activity; F:pyridoxal phosphate binding; C:cytosol	EC:4.1.1; EC:4.1.1.29; EC:4.1.1.15; EC:4.1; EC:4.1.1.11; EC:4	Carbon-carbon lyases; Sulfinoalanine decarboxylase; Glutamate decarboxylase; Carbon-carbon lyases; Aspartate 1-decarboxylase; Lyases	IPR002129 (PFAM); IPR015421 (G3DSA:3.40.640.GENE3D); G3DSA:3.90.1150.170 (GENE3D); mobidb-lite (MOBIDB_LITE); mobidb-lite (MOBIDB_LITE); PTHR45677 (PANTHER); cd06450 (CDD); IPR015424 (SUPERFAMILY)	P:GO:0019752; F:GO:0003824; F:GO:0016830; F:GO:0030170	P:carboxylic acid metabolic process; F:catalytic activity; F:carbon-carbon lyase activity; F:pyridoxal phosphate binding
Sgl022965	SGL_989	154462..156006	36.4694	2.0891	4.25481	0.0003349	0.0374264	uncharacterized protein LOC105321886	P:GO:0035694; C:GO:0005741	P:mitochondrial protein catabolic process; C:mitochondrial outer membrane	0	0	IPR031981 (PFAM); IPR026169 (PANTHER)	P:GO:0035694; C:GO:0005741	P:mitochondrial protein catabolic process; C:mitochondrial outer membrane
Sgl015163	SGL_303	complement(27109..37182)	18.2087	2.02721	4.07617	0.0001336	0.0219891	Glutamine-rich protein 2	0	0	0	0	mobidb-lite (MOBIDB_LITE); mobidb-lite (MOBIDB_LITE); mobidb-lite (MOBIDB_LITE); mobidb-lite (MOBIDB_LITE); mobidb-lite (MOBIDB_LITE); mobidb-lite (MOBIDB_LITE); mobidb-lite (MOBIDB_LITE)	no GO terms	no GO terms
Sgl028832	SGL_2315	935..11349	15.691	2.01989	4.05552	3.834e-05	0.0102529	protein PFC0760c-like	0	0	0	0	IPR014716 (G3DSA:3.90.215.GENE3D); IPR002181 (PFAM); mobidb-lite (MOBIDB_LITE); mobidb-lite (MOBIDB_LITE); mobidb-lite (MOBIDB_LITE); PTHR19143:SF378 (PANTHER); PTHR19143 (PANTHER); IPR020837 (PROSITE_PATTERNS); IPR002181 (PROSITE_PROFILES); IPR002181 (CDD); IPR036056 (SUPERFAMILY)	no GO terms	no GO terms
Sgl018155	SGL_269	complement(403867..410796)	61.6445	1.94218	3.84286	7.965e-05	0.0161197	cAMP responsive element binding protein-like	P:GO:0006355; P:GO:0006357; P:GO:0007165; P:GO:0010628; P:GO:0033138; P:GO:0045600; P:GO:0045893; P:GO:0046326; P:GO:0046889; P:GO:0050821; F:GO:0000981; F:GO:0003677; F:GO:0003700; C:GO:0005634; C:GO:0016604	P:regulation of transcription, DNA-templated; P:regulation of transcription by RNA polymerase II; P:signal transduction; P:positive regulation of gene expression; P:positive regulation of peptidyl-serine phosphorylation; P:positive regulation of fat cell differentiation; P:positive regulation of transcription, DNA-templated; P:positive regulation of glucose import; P:positive regulation of lipid …	0	0	G3DSA:1.20.5.170 (GENE3D); mobidb-lite (MOBIDB_LITE); IPR039250 (PANTHER); cd14709 (CDD); SSF57959 (SUPERFAMILY)	no GO terms	no GO terms
Sgl009758	SGL_84	complement(1026769..1045917)	4.96964	1.93926	3.83508	0.0002844	0.0338107	uncharacterized protein LOC105342035	P:GO:0006869; F:GO:0005319	P:lipid transport; F:lipid transporter activity	EC:7	Translocases	IPR001846 (PFAM); IPR001747 (PFAM); IPR015816 (G3DSA:2.30.230.GENE3D); IPR011030 (G3DSA:1.25.10.GENE3D); PTHR23345 (PANTHER); IPR001747 (PROSITE_PROFILES); IPR001846 (PROSITE_PROFILES); IPR015819 (SUPERFAMILY); IPR011030 (SUPERFAMILY)	P:GO:0006869; F:GO:0005319	P:lipid transport; F:lipid transporter activity
Sgl007116	SGL_66	complement(971486..984598)	18.6916	1.88308	3.68861	0.0004794	0.0466228	apolipophorins isoform X6	0	0	0	0	no IPS match	no IPS match	no IPS match
Sgl017318	SGL_214	complement(654940..669636)	32.1338	1.87868	3.67737	3.941e-05	0.0103548	hepatocyte growth factor receptor-like	P:GO:0000122; P:GO:0001764; P:GO:0001886; P:GO:0001889; P:GO:0001890; P:GO:0007420; P:GO:0007519; P:GO:0007569; P:GO:0007595; P:GO:0008584; P:GO:0009611; P:GO:0010447; P:GO:0010507; P:GO:0010628; P:GO:0010800; P:GO:0010801; P:GO:0010828; P:GO:0014003; P:GO:0014070; P:GO:0014812; P:GO:0014902; P:GO:0018108; P:GO:0021953; P:GO:0030317; P:GO:0030534; P:GO:0031016; P:GO:0031116; P:GO:0032091; P:GO:00…	P:negative regulation of transcription by RNA polymerase II; P:neuron migration; P:endothelial cell morphogenesis; P:liver development; P:placenta development; P:brain development; P:skeletal muscle tissue development; P:cell aging; P:lactation; P:male gonad development; P:response to wounding; P:response to acidic pH; P:negative regulation of autophagy; P:positive regulation of gene expression; …	EC:2.7.10.1; EC:2.7.1; EC:2.7.1.153; EC:2.7; EC:2	Receptor protein-tyrosine kinase; Transferring phosphorus-containing groups; Phosphatidylinositol-4,5-bisphosphate 3-kinase; Transferring phosphorus-containing groups; Transferases	IPR001245 (PRINTS); IPR001245 (PFAM); G3DSA:3.30.1680.10 (GENE3D); G3DSA:1.10.510.10 (GENE3D); IPR013783 (G3DSA:2.60.40.GENE3D); IPR002165 (PFAM); IPR002909 (PFAM); IPR015943 (G3DSA:2.130.10.GENE3D); IPR001627 (PFAM); IPR013783 (G3DSA:2.60.40.GENE3D); PTHR24416 (PANTHER); PTHR24416 (PANTHER); PTHR24416:SF113 (PANTHER); PTHR24416:SF113 (PANTHER); IPR008266 (PROSITE_PATTERNS); IPR000719 (PROSITE_PR…	P:GO:0006468; F:GO:0004672; F:GO:0005515; F:GO:0005524	P:protein phosphorylation; F:protein kinase activity; F:protein binding; F:ATP binding
Sgl010246	SGL_96	complement(201676..238666)	12.9603	1.82067	3.53245	0.0004586	0.0458978	low-density lipoprotein receptor-related protein 4 isoform X1	0	0	0	0	IPR000033 (PFAM); G3DSA:2.10.70.10 (GENE3D); G3DSA:2.10.70.10 (GENE3D); IPR011042 (G3DSA:2.120.10.GENE3D); G3DSA:2.10.70.10 (GENE3D); IPR000436 (PFAM); G3DSA:2.10.70.10 (GENE3D); PTHR46513 (PANTHER); PTHR46513:SF24 (PANTHER); PTHR46513:SF24 (PANTHER); PTHR46513 (PANTHER); IPR000436 (PROSITE_PROFILES); IPR000033 (PROSITE_PROFILES); IPR000436 (PROSITE_PROFILES); IPR000436 (PROSITE_PROFILES); IPR000…	no GO terms	no GO terms
Sgl002543	SGL_2	1084844..1128387	6.53578	1.78176	3.43846	0.0001397	0.0222068	ATP-binding cassette sub-family A member 3-like	P:GO:0055085; F:GO:0005524; F:GO:0140359; C:GO:0016021	P:transmembrane transport; F:ATP binding; F:ABC-type transporter activity; C:integral component of membrane	EC:7	Translocases	IPR003439 (PFAM); IPR003439 (PFAM); IPR027417 (G3DSA:3.40.50.GENE3D); PF12698 (PFAM); IPR003439 (PFAM); IPR026082 (PANTHER); IPR026082 (PANTHER); IPR026082 (PANTHER); PTHR19229:SF139 (PANTHER); PTHR19229:SF139 (PANTHER); IPR017871 (PROSITE_PATTERNS); IPR003439 (PROSITE_PROFILES); IPR003439 (PROSITE_PROFILES); IPR003439 (PROSITE_PROFILES); cd03263 (CDD); cd03263 (CDD); cd03263 (CDD); IPR027417 (SU…	P:GO:0055085; F:GO:0005524; F:GO:0140359; C:GO:0016021	P:transmembrane transport; F:ATP binding; F:ABC-type transporter activity; C:integral component of membrane
Sgl009503	SGL_115	complement(791627..798718)	51.3275	1.63382	3.10334	0.0003067	0.0353356	Hypothetical predicted protein	P:GO:0000122; P:GO:0007283; P:GO:0010629; F:GO:0000981; C:GO:0005634	P:negative regulation of transcription by RNA polymerase II; P:spermatogenesis; P:negative regulation of gene expression; F:DNA-binding transcription factor activity, RNA polymerase II-specific; C:nucleus	0	0	G3DSA:3.30.160.60 (GENE3D); IPR013087 (PFAM); G3DSA:3.30.160.60 (GENE3D); PF13909 (PFAM); G3DSA:3.30.160.60 (GENE3D); mobidb-lite (MOBIDB_LITE); mobidb-lite (MOBIDB_LITE); mobidb-lite (MOBIDB_LITE); mobidb-lite (MOBIDB_LITE); mobidb-lite (MOBIDB_LITE); mobidb-lite (MOBIDB_LITE); mobidb-lite (MOBIDB_LITE); mobidb-lite (MOBIDB_LITE); PTHR45993 (PANTHER); IPR013087 (PROSITE_PATTERNS); IPR013087 (PRO…	no GO terms	no GO terms
Sgl016687	SGL_157	complement(764265..771660)	34.8891	1.56765	2.96422	0.0005112	0.0484564	Nuclear respiratory factor 1	P:GO:0006357; F:GO:0003700	P:regulation of transcription by RNA polymerase II; F:DNA-binding transcription factor activity	0	0	IPR019525 (PFAM); mobidb-lite (MOBIDB_LITE); mobidb-lite (MOBIDB_LITE); mobidb-lite (MOBIDB_LITE); mobidb-lite (MOBIDB_LITE); mobidb-lite (MOBIDB_LITE); mobidb-lite (MOBIDB_LITE); PTHR20338:SF8 (PANTHER); IPR039142 (PANTHER); PTHR20338:SF8 (PANTHER); IPR039142 (PANTHER)	P:GO:0006357; F:GO:0003700	P:regulation of transcription by RNA polymerase II; F:DNA-binding transcription factor activity
Sgl002976	SGL_14	1197330..1199205	44.8838	1.47318	2.77634	0.0004732	0.0464741	BAG family molecular chaperone regulator 3-like	P:GO:0006457; P:GO:0008625; P:GO:0010629; P:GO:0010664; P:GO:0010823; P:GO:0042307; P:GO:0046827; P:GO:0050790; P:GO:0050821; P:GO:0071260; P:GO:0090087; P:GO:0097192; P:GO:0097201; P:GO:1900034; P:GO:1903215; F:GO:0000774; F:GO:0044877; F:GO:0051087; F:GO:0060589; C:GO:0005634; C:GO:0005829; C:GO:0005886; C:GO:0030018; C:GO:0043005	P:protein folding; P:extrinsic apoptotic signaling pathway via death domain receptors; P:negative regulation of gene expression; P:negative regulation of striated muscle cell apoptotic process; P:negative regulation of mitochondrion organization; P:positive regulation of protein import into nucleus; P:positive regulation of protein export from nucleus; P:regulation of catalytic activity; P:protei…	0	0	G3DSA:2.20.70.10 (GENE3D); IPR003103 (PFAM); IPR036533 (G3DSA:1.20.58.GENE3D); IPR001202 (PFAM); mobidb-lite (MOBIDB_LITE); mobidb-lite (MOBIDB_LITE); mobidb-lite (MOBIDB_LITE); mobidb-lite (MOBIDB_LITE); mobidb-lite (MOBIDB_LITE); mobidb-lite (MOBIDB_LITE); mobidb-lite (MOBIDB_LITE); mobidb-lite (MOBIDB_LITE); mobidb-lite (MOBIDB_LITE); PTHR12329:SF5 (PANTHER); IPR039773 (PANTHER); IPR001202 (PR…	F:GO:0005515; F:GO:0051087	F:protein binding; F:chaperone binding
Sgl005047	SGL_24	complement(1374017..1395662)	57.7343	1.43255	2.69924	0.0002468	0.0315924	oxysterol-binding protein-related protein 8 isoform X6	P:GO:0006869; F:GO:0008289; C:GO:0016021	P:lipid transport; F:lipid binding; C:integral component of membrane	0	0	G3DSA:2.40.160.120 (GENE3D); G3DSA:3.30.70.3490 (GENE3D); IPR001849 (PFAM); G3DSA:1.10.287.2720 (GENE3D); IPR011993 (G3DSA:2.30.29.GENE3D); IPR000648 (PFAM); mobidb-lite (MOBIDB_LITE); mobidb-lite (MOBIDB_LITE); mobidb-lite (MOBIDB_LITE); mobidb-lite (MOBIDB_LITE); mobidb-lite (MOBIDB_LITE); mobidb-lite (MOBIDB_LITE); mobidb-lite (MOBIDB_LITE); mobidb-lite (MOBIDB_LITE); mobidb-lite (MOBIDB_LITE)…	F:GO:0008289	F:lipid binding
Sgl014216	SGL_160	complement(243027..247612)	3.06094	-7.30351	-157.97	0.0003006	0.0349015	putative cuticle collagen 75	0	0	EC:1.11.1.7	Peroxidase	IPR013783 (G3DSA:2.60.40.GENE3D); PF13927 (PFAM); IPR013783 (G3DSA:2.60.40.GENE3D); IPR008160 (PFAM); IPR013098 (PFAM); mobidb-lite (MOBIDB_LITE); PTHR24023 (PANTHER); PTHR24023:SF987 (PANTHER); IPR007110 (PROSITE_PROFILES); IPR007110 (PROSITE_PROFILES); cd00096 (CDD); cd00096 (CDD); IPR036179 (SUPERFAMILY); IPR036179 (SUPERFAMILY)	no GO terms	no GO terms
Sgl023282	SGL_659	complement(255322..259259)	7.99294	-6.51247	-91.2953	7.552e-06	0.003231	Hypothetical predicted protein	C:GO:0016021	C:integral component of membrane	0	0	PR00453 (PRINTS); IPR036465 (G3DSA:3.40.50.GENE3D); IPR002035 (PFAM); PTHR22588:SF3 (PANTHER); PTHR22588 (PANTHER); IPR002035 (PROSITE_PROFILES); cd01450 (CDD); IPR036465 (SUPERFAMILY)	no GO terms	no GO terms
Sgl027178	SGL_1447	complement(20867..24728)	2.918	-6.27571	-77.4779	0.000237	0.0308644	ATP-dependent DNA helicase Q-like 3	F:GO:0003676; F:GO:0005524	F:nucleic acid binding; F:ATP binding	0	0	IPR027417 (G3DSA:3.40.50.GENE3D); IPR027417 (G3DSA:3.40.50.GENE3D); IPR001650 (PFAM); IPR011545 (PFAM); PTHR13710:SF120 (PANTHER); PTHR13710 (PANTHER); IPR014001 (PROSITE_PROFILES); IPR001650 (PROSITE_PROFILES); IPR027417 (SUPERFAMILY)	F:GO:0003676; F:GO:0005524	F:nucleic acid binding; F:ATP binding
Sgl014116	SGL_90	173311..191887	7.37883	-6.26859	-77.0964	1.212e-05	0.004653	protocadherin-like protein	P:GO:0007156; F:GO:0005509; C:GO:0016020	P:homophilic cell adhesion via plasma membrane adhesion molecules; F:calcium ion binding; C:membrane	0	0	IPR002126 (PRINTS); IPR002126 (PFAM); G3DSA:2.60.40.60 (GENE3D); G3DSA:2.60.40.60 (GENE3D); G3DSA:2.60.40.60 (GENE3D); IPR039808 (PANTHER); IPR002126 (PROSITE_PROFILES); IPR002126 (PROSITE_PROFILES); IPR002126 (PROSITE_PROFILES); cd11304 (CDD); cd11304 (CDD); IPR015919 (SUPERFAMILY); IPR015919 (SUPERFAMILY); IPR015919 (SUPERFAMILY); IPR015919 (SUPERFAMILY)	P:GO:0007156; P:GO:0098609; F:GO:0005509; C:GO:0016020	P:homophilic cell adhesion via plasma membrane adhesion molecules; P:cell-cell adhesion; F:calcium ion binding; C:membrane
Sgl013942	SGL_227	complement(424105..433775)	5.84457	-6.1848	-72.746	0.0003769	0.040798	annexin A13-like	P:GO:0006897; P:GO:0006909; P:GO:0032506; P:GO:0051592; P:GO:0098657; F:GO:0005509; F:GO:0005544; F:GO:0008429; F:GO:0043168; F:GO:0044548; F:GO:0048306; C:GO:0005635; C:GO:0005654; C:GO:0005819; C:GO:0005829; C:GO:0030496; C:GO:0042470; C:GO:0042581; C:GO:0042582; C:GO:0045335	P:endocytosis; P:phagocytosis; P:cytokinetic process; P:response to calcium ion; P:import into cell; F:calcium ion binding; F:calcium-dependent phospholipid binding; F:phosphatidylethanolamine binding; F:anion binding; F:S100 protein binding; F:calcium-dependent protein binding; C:nuclear envelope; C:nucleoplasm; C:spindle; C:cytosol; C:midbody; C:melanosome; C:specific granule; C:azurophil granu…	0	0	IPR001464 (PRINTS); IPR018502 (PFAM); IPR037104 (G3DSA:1.10.220.GENE3D); IPR037104 (G3DSA:1.10.220.GENE3D); IPR037104 (G3DSA:1.10.220.GENE3D); IPR037104 (G3DSA:1.10.220.GENE3D); PTHR10502:SF226 (PANTHER); PTHR10502 (PANTHER); IPR018502 (PROSITE_PROFILES); IPR018502 (PROSITE_PROFILES); IPR018502 (PROSITE_PROFILES); IPR018502 (PROSITE_PROFILES); IPR037104 (SUPERFAMILY)	F:GO:0005509; F:GO:0005544	F:calcium ion binding; F:calcium-dependent phospholipid binding
Sgl013278	SGL_205	285311..296899	1.5551	-5.88502	-59.0972	0.0002753	0.0332537	organic cation transporter protein-like	P:GO:0015711; P:GO:0098656; F:GO:0008514; C:GO:0005887	P:organic anion transport; P:anion transmembrane transport; F:organic anion transmembrane transporter activity; C:integral component of plasma membrane	EC:7	Translocases	IPR005828 (PFAM); IPR036259 (G3DSA:1.20.1250.GENE3D); PTHR24064 (PANTHER); PTHR24064:SF198 (PANTHER); IPR020846 (PROSITE_PROFILES); IPR036259 (SUPERFAMILY)	P:GO:0055085; F:GO:0022857; C:GO:0016021	P:transmembrane transport; F:transmembrane transporter activity; C:integral component of membrane
Sgl021545	SGL_466	complement(131930..132946)	12.3326	-5.7889	-55.2882	5.99e-09	2.99e-05	cholecystokinin receptor type A-like	P:GO:0007186; F:GO:0004930; C:GO:0016021	P:G protein-coupled receptor signaling pathway; F:G protein-coupled receptor activity; C:integral component of membrane	0	0	IPR000276 (PRINTS); G3DSA:1.20.1070.10 (GENE3D); IPR000276 (PFAM); PTHR24238 (PANTHER); IPR017452 (PROSITE_PROFILES); cd00637 (CDD); SSF81321 (SUPERFAMILY)	P:GO:0007186; F:GO:0004930; C:GO:0016021	P:G protein-coupled receptor signaling pathway; F:G protein-coupled receptor activity; C:integral component of membrane
Sgl019533	SGL_320	545445..550129	2.57464	-5.77381	-54.713	0.0004455	0.0453257	Hypothetical predicted protein	P:GO:0006310; P:GO:0015074; F:GO:0003677; C:GO:0005634	P:DNA recombination; P:DNA integration; F:DNA binding; C:nucleus	0	0	IPR013762 (G3DSA:1.10.443.GENE3D); IPR006936 (PFAM); IPR011010 (SUPERFAMILY)	P:GO:0006310; P:GO:0015074; F:GO:0003677	P:DNA recombination; P:DNA integration; F:DNA binding
Sgl005327	SGL_30	complement(1196199..1199299)	168.266	-5.59139	-48.2144	4.05e-20	6.066e-16	matrix metalloproteinase-19-like	P:GO:0006508; P:GO:0022617; F:GO:0004222; F:GO:0004252; F:GO:0008270; C:GO:0005576; C:GO:0031012	P:proteolysis; P:extracellular matrix disassembly; F:metalloendopeptidase activity; F:serine-type endopeptidase activity; F:zinc ion binding; C:extracellular region; C:extracellular matrix	EC:3.4.21; EC:3.4.24; EC:3.4; EC:3.4.24.80; EC:3	Acting on peptide bonds (peptidases); Acting on peptide bonds (peptidases); Acting on peptide bonds (peptidases); Membrane-type matrix metalloproteinase-1; Hydrolases	IPR021190 (PRINTS); IPR021190 (PIRSF); IPR018487 (PFAM); IPR036375 (G3DSA:2.110.10.GENE3D); IPR036375 (G3DSA:2.110.10.GENE3D); IPR001818 (PFAM); IPR024079 (G3DSA:3.40.390.GENE3D); PTHR10201 (PANTHER); IPR028724 (PTHR10201:PANTHER); IPR018487 (PROSITE_PROFILES); IPR018487 (PROSITE_PROFILES); IPR018487 (PROSITE_PROFILES); IPR033739 (CDD); IPR036375 (SUPERFAMILY); SSF55486 (SUPERFAMILY)	P:GO:0006508; F:GO:0004222; F:GO:0008237; F:GO:0008270; C:GO:0031012	P:proteolysis; F:metalloendopeptidase activity; F:metallopeptidase activity; F:zinc ion binding; C:extracellular matrix
Sgl027494	SGL_729	complement(206766..237084)	3.52096	-5.58854	-48.1192	4.916e-05	0.0118753	uncharacterized protein LOC111135768 isoform X6	P:GO:0010629; P:GO:0042531; P:GO:0042532; P:GO:0046427; P:GO:0060336; P:GO:0070212; P:GO:1902216; P:GO:1902532; P:GO:1902533; F:GO:0003950; F:GO:0019899; F:GO:0070403; C:GO:0005829	P:negative regulation of gene expression; P:positive regulation of tyrosine phosphorylation of STAT protein; P:negative regulation of tyrosine phosphorylation of STAT protein; P:positive regulation of receptor signaling pathway via JAK-STAT; P:negative regulation of interferon-gamma-mediated signaling pathway; P:protein poly-ADP-ribosylation; P:positive regulation of interleukin-4-mediated signal…	EC:2.4.2; EC:2.4; EC:2; EC:2.4.2.30	Glycosyltransferases; Glycosyltransferases; Transferases; NAD(+) ADP-ribosyltransferase	IPR043472 (G3DSA:3.40.220.GENE3D); IPR002589 (PFAM); mobidb-lite (MOBIDB_LITE); mobidb-lite (MOBIDB_LITE); mobidb-lite (MOBIDB_LITE); PTHR14453 (PANTHER); IPR034401 (PTHR14453:PANTHER); IPR002589 (PROSITE_PROFILES); IPR043472 (SUPERFAMILY)	no GO terms	no GO terms
Sgl006628	SGL_38	complement(456545..461914)	9.29895	-5.20452	-36.8737	7.798e-05	0.0159996	serine proteinase stubble-like	P:GO:0006508; F:GO:0004252	P:proteolysis; F:serine-type endopeptidase activity	EC:3.4.21; EC:3.4; EC:3; EC:3.4.21.106	Acting on peptide bonds (peptidases); Acting on peptide bonds (peptidases); Hydrolases; Hepsin	IPR001314 (PRINTS); IPR043504 (G3DSA:2.40.10.GENE3D); IPR043504 (G3DSA:2.40.10.GENE3D); IPR001254 (PFAM); mobidb-lite (MOBIDB_LITE); PTHR24253 (PANTHER); IPR018114 (PROSITE_PATTERNS); IPR033116 (PROSITE_PATTERNS); IPR001254 (PROSITE_PROFILES); IPR001254 (CDD); IPR009003 (SUPERFAMILY)	P:GO:0006508; F:GO:0004252	P:proteolysis; F:serine-type endopeptidase activity
Sgl015869	SGL_178	complement(847018..855019)	9.25956	-4.92409	-30.3598	2.145e-06	0.001285	cytochrome P450 2U1-like	P:GO:0097267; P:GO:1901568; F:GO:0004497; F:GO:0005506; F:GO:0008395; F:GO:0016705; F:GO:0020037; C:GO:0005789; C:GO:0016021	P:omega-hydroxylase P450 pathway; P:fatty acid derivative metabolic process; F:monooxygenase activity; F:iron ion binding; F:steroid hydroxylase activity; F:oxidoreductase activity, acting on paired donors, with incorporation or reduction of molecular oxygen; F:heme binding; C:endoplasmic reticulum membrane; C:integral component of membrane	EC:1; EC:1.14	Oxidoreductases; Acting on paired donors, with incorporation or reduction of molecular oxygen. The oxygen incorporated need not be derived from O(2)	IPR002401 (PRINTS); IPR001128 (PFAM); IPR036396 (G3DSA:1.10.630.GENE3D); PTHR24300:SF177 (PANTHER); PTHR24300 (PANTHER); IPR036396 (SUPERFAMILY)	F:GO:0004497; F:GO:0005506; F:GO:0016705; F:GO:0020037	F:monooxygenase activity; F:iron ion binding; F:oxidoreductase activity, acting on paired donors, with incorporation or reduction of molecular oxygen; F:heme binding
Sgl019934	SGL_566	complement(192587..203860)	2.32528	-4.90673	-29.9967	1.386e-06	0.001102	protocadherin-like wing polarity protein stan	P:GO:0007156; F:GO:0005509; C:GO:0005886; C:GO:0016021	P:homophilic cell adhesion via plasma membrane adhesion molecules; F:calcium ion binding; C:plasma membrane; C:integral component of membrane	0	0	IPR002126 (PRINTS); G3DSA:2.60.40.60 (GENE3D); IPR002126 (PFAM); G3DSA:2.60.40.60 (GENE3D); G3DSA:2.60.40.60 (GENE3D); G3DSA:2.60.40.60 (GENE3D); IPR039808 (PANTHER); IPR002126 (PROSITE_PROFILES); IPR002126 (PROSITE_PROFILES); IPR002126 (PROSITE_PROFILES); IPR002126 (PROSITE_PROFILES); cd11304 (CDD); cd11304 (CDD); cd11304 (CDD); cd11304 (CDD); IPR015919 (SUPERFAMILY); IPR015919 (SUPERFAMILY); IP…	P:GO:0007156; P:GO:0098609; F:GO:0005509; C:GO:0016020	P:homophilic cell adhesion via plasma membrane adhesion molecules; P:cell-cell adhesion; F:calcium ion binding; C:membrane
Sgl005535	SGL_28	complement(1167796..1171372)	28.1057	-4.7497	-26.9032	3.502e-05	0.009537	serine/arginine-rich splicing factor 7-like	F:GO:0003723; F:GO:0008270	F:RNA binding; F:zinc ion binding	0	0	IPR001878 (PFAM); IPR012677 (G3DSA:3.30.70.GENE3D); G3DSA:4.10.60.10 (GENE3D); IPR000504 (PFAM); mobidb-lite (MOBIDB_LITE); mobidb-lite (MOBIDB_LITE); PTHR23147 (PANTHER); PTHR23147:SF52 (PANTHER); IPR001878 (PROSITE_PROFILES); IPR000504 (PROSITE_PROFILES); IPR035979 (SUPERFAMILY); IPR036875 (SUPERFAMILY)	F:GO:0003676; F:GO:0003723; F:GO:0008270	F:nucleic acid binding; F:RNA binding; F:zinc ion binding
Sgl024830	SGL_797	47943..137022	3.93429	-4.74095	-26.7404	1.089e-05	0.004342	E3 ubiquitin-protein ligase rnf213-alpha-like	F:GO:0004842; F:GO:0016887	F:ubiquitin-protein transferase activity; F:ATP hydrolysis activity	EC:3.6.1; EC:3.6; EC:2; EC:3	Acting on acid anhydrides; Acting on acid anhydrides; Transferases; Hydrolases	IPR027417 (G3DSA:3.40.50.GENE3D); IPR027417 (G3DSA:3.40.50.GENE3D); IPR031248 (PANTHER); IPR027417 (SUPERFAMILY); IPR027417 (SUPERFAMILY)	F:GO:0004842; F:GO:0016887	F:ubiquitin-protein transferase activity; F:ATP hydrolysis activity
Sgl011595	SGL_64	complement(1792133..1815618)	2.31453	-4.71983	-26.3518	0.0003794	0.040798	lysosome-associated membrane glycoprotein 1-like	P:GO:0007283; P:GO:0008626; P:GO:0043312; P:GO:0043323; P:GO:0048102; P:GO:0050821; P:GO:0072594; P:GO:0090160; P:GO:1902513; F:GO:0019899; F:GO:0019904; C:GO:0005771; C:GO:0005887; C:GO:0005901; C:GO:0008021; C:GO:0009897; C:GO:0010008; C:GO:0030425; C:GO:0035577; C:GO:0042383; C:GO:0042470; C:GO:0043025; C:GO:0044194; C:GO:0044754; C:GO:0048471; C:GO:0061474; C:GO:0097208; C:GO:0101003	P:spermatogenesis; P:granzyme-mediated apoptotic signaling pathway; P:neutrophil degranulation; P:positive regulation of natural killer cell degranulation; P:autophagic cell death; P:protein stabilization; P:establishment of protein localization to organelle; P:Golgi to lysosome transport; P:regulation of organelle transport along microtubule; F:enzyme binding; F:protein domain specific binding; …	0	0	G3DSA:2.40.160.110 (GENE3D); IPR002000 (PANTHER)	C:GO:0016020	C:membrane
Sgl009802	SGL_68	167313..196226	1.43168	-4.63937	-24.9225	0.000316	0.0358596	short transient receptor potential channel 3-like isoform X2	P:GO:0070588; F:GO:0005262; C:GO:0016021	P:calcium ion transmembrane transport; F:calcium channel activity; C:integral component of membrane	EC:7	Translocases	IPR002153 (PRINTS); IPR005821 (PFAM); IPR036770 (G3DSA:1.25.40.GENE3D); TIGR00870 (TIGRFAM); IPR013555 (PFAM); mobidb-lite (MOBIDB_LITE); mobidb-lite (MOBIDB_LITE); IPR002153 (PANTHER); IPR036770 (SUPERFAMILY)	P:GO:0006811; P:GO:0055085; P:GO:0070588; F:GO:0005216; F:GO:0005262; C:GO:0016020	P:ion transport; P:transmembrane transport; P:calcium ion transmembrane transport; F:ion channel activity; F:calcium channel activity; C:membrane
Sgl027354	SGL_1443	complement(17492..19133)	4.26009	-4.61334	-24.4768	6.39e-05	0.0142849	Hypothetical predicted protein	0	0	0	0	no IPS match	no IPS match	no IPS match
Sgl024831	SGL_797	146196..210872	8.33654	-4.52926	-23.0911	6.95e-05	0.0147118	E3 ubiquitin-protein ligase rnf213-alpha	F:GO:0004842; F:GO:0016887	F:ubiquitin-protein transferase activity; F:ATP hydrolysis activity	EC:3.6.1; EC:3.6.4.13; EC:3.6; EC:2; EC:3	Acting on acid anhydrides; RNA helicase; Acting on acid anhydrides; Transferases; Hydrolases	PTHR22605:SF18 (PANTHER); IPR031248 (PANTHER)	F:GO:0004842; F:GO:0016887	F:ubiquitin-protein transferase activity; F:ATP hydrolysis activity
Sgl018735	SGL_336	complement(235997..275826)	3.75502	-4.49275	-22.514	0.0003814	0.040798	receptor-type tyrosine-protein phosphatase kappa-like	P:GO:0007156; P:GO:0007169; P:GO:0035335; F:GO:0004725; F:GO:0008013; F:GO:0016790; F:GO:0045294; F:GO:0045295; F:GO:0045296; F:GO:0051393; F:GO:0070097; C:GO:0005886; C:GO:0009986; C:GO:0016021	P:homophilic cell adhesion via plasma membrane adhesion molecules; P:transmembrane receptor protein tyrosine kinase signaling pathway; P:peptidyl-tyrosine dephosphorylation; F:protein tyrosine phosphatase activity; F:beta-catenin binding; F:thiolester hydrolase activity; F:alpha-catenin binding; F:gamma-catenin binding; F:cadherin binding; F:alpha-actinin binding; F:delta-catenin binding; C:plasm…	EC:3.1; EC:3.1.3.48; EC:3; EC:3.1.2; EC:3.1.3	Acting on ester bonds; Protein-tyrosine-phosphatase; Hydrolases; Acting on ester bonds; Acting on ester bonds	IPR000242 (PRINTS); IPR029021 (G3DSA:3.90.190.GENE3D); IPR000436 (PFAM); IPR000242 (PFAM); G3DSA:2.10.70.10 (GENE3D); PTHR19134 (PANTHER); IPR016130 (PROSITE_PATTERNS); IPR000242 (PROSITE_PROFILES); IPR000387 (PROSITE_PROFILES); IPR000436 (PROSITE_PROFILES); IPR000436 (CDD); IPR035976 (SUPERFAMILY); IPR029021 (SUPERFAMILY)	P:GO:0006470; P:GO:0016311; F:GO:0004725; F:GO:0016791	P:protein dephosphorylation; P:dephosphorylation; F:protein tyrosine phosphatase activity; F:phosphatase activity
Sgl020418	SGL_394	complement(200663..225237)	6.30776	-4.43414	-21.6177	0.0001923	0.0269206	uncharacterized protein LOC111104711 isoform X5	P:GO:0000281; P:GO:0006511; P:GO:0007032; P:GO:0007265; P:GO:0008283; P:GO:0008587; P:GO:0016322; P:GO:0045880; P:GO:0070536; P:GO:0071108; P:GO:0090263; P:GO:1990090; F:GO:0004197; F:GO:0004843; C:GO:0005769; C:GO:0005829; C:GO:0014069; C:GO:0019897; C:GO:0030496; C:GO:0031313; C:GO:0043197	P:mitotic cytokinesis; P:ubiquitin-dependent protein catabolic process; P:endosome organization; P:Ras protein signal transduction; P:cell population proliferation; P:imaginal disc-derived wing margin morphogenesis; P:neuron remodeling; P:positive regulation of smoothened signaling pathway; P:protein K63-linked deubiquitination; P:protein K48-linked deubiquitination; P:positive regulation of cano…	EC:3.4.22; EC:3.4; EC:3; EC:3.4.19; EC:3.4.19.12	Acting on peptide bonds (peptidases); Acting on peptide bonds (peptidases); Hydrolases; Acting on peptide bonds (peptidases); Ubiquitinyl hydrolase 1	G3DSA:3.90.70.10 (GENE3D); IPR001394 (PFAM); PTHR24006 (PANTHER); PTHR24006:SF663 (PANTHER); IPR017907 (PROSITE_PATTERNS); IPR018200 (PROSITE_PATTERNS); IPR001841 (PROSITE_PROFILES); IPR028889 (PROSITE_PROFILES); cd02257 (CDD); IPR038765 (SUPERFAMILY); SSF57850 (SUPERFAMILY)	P:GO:0006511; P:GO:0016579; F:GO:0004843	P:ubiquitin-dependent protein catabolic process; P:protein deubiquitination; F:thiol-dependent deubiquitinase
Sgl007419	SGL_49	complement(572983..579053)	7.82253	-4.30181	-19.723	3.099e-05	0.008756	lysozyme 1-like	P:GO:0008152; P:GO:0019835; P:GO:0050829; P:GO:0050830; F:GO:0003796; C:GO:0005576	P:metabolic process; P:cytolysis; P:defense response to Gram-negative bacterium; P:defense response to Gram-positive bacterium; F:lysozyme activity; C:extracellular region	EC:3.2; EC:3; EC:3.2.1.17; EC:3.2.1	Glycosylases; Hydrolases; Lysozyme; Glycosylases	IPR008597 (PFAM); G3DSA:1.10.530.10 (GENE3D); IPR008597 (PANTHER); IPR008597 (PROSITE_PROFILES); IPR008597 (CDD); IPR023346 (SUPERFAMILY)	F:GO:0003796	F:lysozyme activity
Sgl021144	SGL_462	354824..357208	7.58921	-4.14445	-17.6849	1.798e-06	0.001224	glutamate carboxypeptidase 2-like isoform X4	P:GO:0006508; P:GO:0006760; P:GO:0008652; P:GO:0035609; P:GO:0043065; P:GO:0043603; F:GO:0004181; F:GO:0016805; F:GO:1904492; F:GO:1904493; C:GO:0005887; C:GO:0009986	P:proteolysis; P:folic acid-containing compound metabolic process; P:cellular amino acid biosynthetic process; P:C-terminal protein deglutamylation; P:positive regulation of apoptotic process; P:cellular amide metabolic process; F:metallocarboxypeptidase activity; F:dipeptidase activity; F:Ac-Asp-Glu binding; F:tetrahydrofolyl-poly(glutamate) polymer binding; C:integral component of plasma membra…	EC:3.4.17.21; EC:3.4.13; EC:3.4; EC:3.4.17; EC:3	Glutamate carboxypeptidase II; Acting on peptide bonds (peptidases); Acting on peptide bonds (peptidases); Acting on peptide bonds (peptidases); Hydrolases	IPR036757 (G3DSA:1.20.930.GENE3D); IPR007365 (PFAM); IPR039373 (PANTHER); IPR036757 (SUPERFAMILY)	no GO terms	no GO terms
Sgl013910	SGL_204	complement(617378..619421)	13.3417	-4.13045	-17.5142	1.86e-08	5.573e-05	RNA-binding protein Nova-1-like isoform X3	P:GO:0000381; P:GO:0007268; P:GO:0007626; P:GO:0021510; F:GO:0003729; F:GO:0005515; C:GO:0005730	P:regulation of alternative mRNA splicing, via spliceosome; P:chemical synaptic transmission; P:locomotory behavior; P:spinal cord development; F:mRNA binding; F:protein binding; C:nucleolus	0	0	IPR004088 (PFAM); IPR036612 (G3DSA:3.30.1370.GENE3D); mobidb-lite (MOBIDB_LITE); PTHR10288 (PANTHER); PTHR10288:SF261 (PANTHER); PS50084 (PROSITE_PROFILES); cd00105 (CDD); IPR036612 (SUPERFAMILY)	F:GO:0003723	F:RNA binding
Sgl007111	SGL_66	863157..864836	2.24841	-4.08734	-16.9986	0.0002505	0.0317991	tripartite motif-containing protein 3 isoform X2	P:GO:0002252; P:GO:0007281; P:GO:0007283; P:GO:0032479; P:GO:0032608; P:GO:0034340; P:GO:0040013; P:GO:0044790; P:GO:0044790; P:GO:0046597; P:GO:0051321; P:GO:0051607; P:GO:0070534; F:GO:0008270; F:GO:0061630; C:GO:0005829	P:immune effector process; P:germ cell development; P:spermatogenesis; P:regulation of type I interferon production; P:interferon-beta production; P:response to type I interferon; P:negative regulation of locomotion; P:suppression of viral release by host; P:suppression of viral release by host; P:negative regulation of viral entry into host cell; P:meiotic cell cycle; P:defense response to virus…	EC:2; EC:2.3.2.27	Transferases; RING-type E3 ubiquitin transferase	G3DSA:3.30.160.60 (GENE3D); IPR011042 (G3DSA:2.120.10.GENE3D); IPR000315 (PFAM); PTHR24104 (PANTHER); IPR000315 (PROSITE_PROFILES); IPR000315 (PROSITE_PROFILES); cd19757 (CDD); cd05819 (CDD); SSF57845 (SUPERFAMILY); SSF101898 (SUPERFAMILY)	F:GO:0008270	F:zinc ion binding
Sgl001419	SGL_9	complement(185748..186141)	83.6629	-4.04785	-16.5396	3.098e-07	0.0004655	serum amyloid A-5 protein-like	P:GO:0002793; P:GO:0006898; P:GO:0006953; P:GO:0007186; P:GO:0007204; P:GO:0007252; P:GO:0008203; P:GO:0009617; P:GO:0010469; P:GO:0019221; P:GO:0030168; P:GO:0030593; P:GO:0032147; P:GO:0032732; P:GO:0035634; P:GO:0043406; P:GO:0045087; P:GO:0045785; P:GO:0048246; P:GO:0048247; P:GO:0050714; P:GO:0050728; P:GO:0050918; P:GO:0051704; P:GO:0071347; P:GO:0098657; F:GO:0001664; F:GO:0035662; F:GO:00…	P:positive regulation of peptide secretion; P:receptor-mediated endocytosis; P:acute-phase response; P:G protein-coupled receptor signaling pathway; P:positive regulation of cytosolic calcium ion concentration; P:I-kappaB phosphorylation; P:cholesterol metabolic process; P:response to bacterium; P:regulation of signaling receptor activity; P:cytokine-mediated signaling pathway; P:platelet activat…	0	0	IPR000096 (PRINTS); G3DSA:1.10.132.110 (GENE3D); IPR000096 (PFAM); mobidb-lite (MOBIDB_LITE); PTHR23424:SF25 (PANTHER); PTHR23424 (PANTHER); IPR000096 (PROSITE_PATTERNS)	C:GO:0005576	C:extracellular region
Sgl002366	SGL_6	complement(1553257..1569797)	2.12801	-4.02196	-16.2454	8.538e-05	0.0166069	cytochrome P450 2B5-like	P:GO:0006979; P:GO:0009617; P:GO:0016052; P:GO:0044245; P:GO:0051704; F:GO:0004497; F:GO:0004556; F:GO:0004602; F:GO:0005506; F:GO:0005509; F:GO:0016705; F:GO:0020037; F:GO:0031404; F:GO:0103025; C:GO:0005615; C:GO:0016021	P:response to oxidative stress; P:response to bacterium; P:carbohydrate catabolic process; P:polysaccharide digestion; P:multi-organism process; F:monooxygenase activity; F:alpha-amylase activity; F:glutathione peroxidase activity; F:iron ion binding; F:calcium ion binding; F:oxidoreductase activity, acting on paired donors, with incorporation or reduction of molecular oxygen; F:heme binding; F:c…	EC:3.2; EC:1.11; EC:1; EC:1.14; EC:3; EC:3.2.1.1; EC:1.11.1; EC:1.11.1.9; EC:3.2.1	Glycosylases; Acting on a peroxide as acceptor; Oxidoreductases; Acting on paired donors, with incorporation or reduction of molecular oxygen. The oxygen incorporated need not be derived from O(2); Hydrolases; Alpha-amylase; Acting on a peroxide as acceptor; Glutathione peroxidase; Glycosylases	IPR002401 (PRINTS); IPR001128 (PRINTS); IPR006048 (PFAM); IPR001128 (PFAM); IPR006047 (PFAM); IPR000889 (PFAM); G3DSA:3.40.30.10 (GENE3D); IPR013780 (G3DSA:2.60.40.GENE3D); IPR036396 (G3DSA:1.10.630.GENE3D); G3DSA:3.20.20.80 (GENE3D); PTHR43447:SF3 (PANTHER); PTHR43447 (PANTHER); IPR017972 (PROSITE_PATTERNS); IPR000889 (PROSITE_PROFILES); IPR000889 (CDD); cd11317 (CDD); IPR036396 (SUPERFAMILY); I…	P:GO:0005975; P:GO:0006979; F:GO:0003824; F:GO:0004497; F:GO:0004602; F:GO:0005506; F:GO:0016705; F:GO:0020037; F:GO:0043169	P:carbohydrate metabolic process; P:response to oxidative stress; F:catalytic activity; F:monooxygenase activity; F:glutathione peroxidase activity; F:iron ion binding; F:oxidoreductase activity, acting on paired donors, with incorporation or reduction of molecular oxygen; F:heme binding; F:cation binding
Sgl021546	SGL_466	136454..137470	10.2634	-3.95638	-15.5235	6.308e-06	0.002863	cholecystokinin receptor type A-like	P:GO:0007186; F:GO:0004930; C:GO:0016021	P:G protein-coupled receptor signaling pathway; F:G protein-coupled receptor activity; C:integral component of membrane	0	0	IPR000276 (PRINTS); IPR000276 (PFAM); G3DSA:1.20.1070.10 (GENE3D); PTHR24238 (PANTHER); IPR017452 (PROSITE_PROFILES); cd00637 (CDD); SSF81321 (SUPERFAMILY)	P:GO:0007186; F:GO:0004930; C:GO:0016021	P:G protein-coupled receptor signaling pathway; F:G protein-coupled receptor activity; C:integral component of membrane
Sgl011504	SGL_124	891607..896889	9.39681	-3.88868	-14.8118	0.0002543	0.0320018	arylsulfatase B-like	F:GO:0008484	F:sulfuric ester hydrolase activity	EC:3.1.6; EC:3.1; EC:3	Acting on ester bonds; Acting on ester bonds; Hydrolases	IPR017850 (G3DSA:3.40.720.GENE3D); IPR000917 (PFAM); G3DSA:3.30.1120.10 (GENE3D); PTHR10342 (PANTHER); IPR024607 (PROSITE_PATTERNS); IPR024607 (PROSITE_PATTERNS); cd16029 (CDD); IPR017850 (SUPERFAMILY)	F:GO:0003824; F:GO:0008484	F:catalytic activity; F:sulfuric ester hydrolase activity
Sgl012964	SGL_119	907759..908743	583.575	-3.84989	-14.4189	9.747e-08	0.0002085	uncharacterized protein LOC117689240	0	0	0	0	no IPS match	no IPS match	no IPS match
Sgl018733	SGL_336	190176..191518	73.6606	-3.74665	-13.4231	1.363e-05	0.004977	interleukin 17-like protein	P:GO:0007165; F:GO:0005125; C:GO:0005576	P:signal transduction; F:cytokine activity; C:extracellular region	0	0	IPR029034 (G3DSA:2.10.90.GENE3D); IPR010345 (PFAM); IPR029034 (SUPERFAMILY)	F:GO:0005125; C:GO:0005576	F:cytokine activity; C:extracellular region
Sgl006556	SGL_44	complement(722162..733847)	1.92036	-3.72291	-13.204	0.0002929	0.0342723	thiopurine S-methyltransferase	P:GO:0032259; F:GO:0008757	P:methylation; F:S-adenosylmethionine-dependent methyltransferase activity	EC:2.1.1	Transferring one-carbon groups	IPR002889 (PFAM); IPR008854 (PFAM); G3DSA:3.40.50.150 (GENE3D); IPR029063 (SUPERFAMILY)	F:GO:0008757	F:S-adenosylmethionine-dependent methyltransferase activity
Sgl011803	SGL_93	721536..722528	21.6213	-3.71843	-13.1631	1.102e-05	0.004342	uncharacterized protein LOC111101038	F:GO:0005509	F:calcium ion binding	0	0	no IPS match	no IPS match	no IPS match
Sgl022296	SGL_284	243243..249799	3.63809	-3.63487	-12.4224	0.0001358	0.022106	probable serine/threonine-protein kinase clkA	P:GO:0008203; P:GO:0010906; P:GO:0035634; P:GO:0060612; C:GO:0005577	P:cholesterol metabolic process; P:regulation of glucose metabolic process; P:response to stilbenoid; P:adipose tissue development; C:fibrinogen complex	0	0	G3DSA:4.10.530.10 (GENE3D); IPR014716 (G3DSA:3.90.215.GENE3D); mobidb-lite (MOBIDB_LITE); mobidb-lite (MOBIDB_LITE); mobidb-lite (MOBIDB_LITE); IPR020837 (PROSITE_PATTERNS); IPR036056 (SUPERFAMILY)	no GO terms	no GO terms
Sgl016604	SGL_231	95865..100351	8.9697	-3.56669	-11.849	2.83e-06	0.00157	cytochrome P450 27C1-like	P:GO:0001101; P:GO:0006699; P:GO:0006805; P:GO:0006816; P:GO:0007568; P:GO:0007595; P:GO:0008203; P:GO:0008285; P:GO:0009893; P:GO:0010956; P:GO:0010980; P:GO:0030308; P:GO:0030500; P:GO:0032109; P:GO:0032496; P:GO:0032868; P:GO:0034341; P:GO:0034695; P:GO:0036378; P:GO:0042369; P:GO:0042572; P:GO:0042573; P:GO:0042574; P:GO:0043627; P:GO:0045618; P:GO:0046688; P:GO:0046697; P:GO:0051591; P:GO:00…	P:response to acid chemical; P:bile acid biosynthetic process; P:xenobiotic metabolic process; P:calcium ion transport; P:aging; P:lactation; P:cholesterol metabolic process; P:negative regulation of cell population proliferation; P:positive regulation of metabolic process; P:negative regulation of calcidiol 1-monooxygenase activity; P:positive regulation of vitamin D 24-hydroxylase activity; P:n…	EC:1; EC:1.14; EC:1.14.13; EC:1.14.15.15; EC:1.14.15.18	Oxidoreductases; Acting on paired donors, with incorporation or reduction of molecular oxygen. The oxygen incorporated need not be derived from O(2); Acting on paired donors, with incorporation or reduction of molecular oxygen. The oxygen incorporated need not be derived from O(2); Cholestanetriol 26-monooxygenase; Calcidiol 1-monooxygenase	IPR002401 (PRINTS); IPR001128 (PRINTS); IPR036396 (G3DSA:1.10.630.GENE3D); IPR001128 (PFAM); mobidb-lite (MOBIDB_LITE); mobidb-lite (MOBIDB_LITE); PTHR24291:SF48 (PANTHER); PTHR24291 (PANTHER); IPR017972 (PROSITE_PATTERNS); IPR036396 (SUPERFAMILY)	F:GO:0004497; F:GO:0005506; F:GO:0016705; F:GO:0020037	F:monooxygenase activity; F:iron ion binding; F:oxidoreductase activity, acting on paired donors, with incorporation or reduction of molecular oxygen; F:heme binding
Sgl016860	SGL_343	complement(48081..48491)	261.531	-3.52866	-11.5407	3.311e-06	0.00177	IL17 domain containing protein	P:GO:0007165; F:GO:0005125; C:GO:0005576	P:signal transduction; F:cytokine activity; C:extracellular region	0	0	IPR010345 (PFAM); IPR029034 (G3DSA:2.10.90.GENE3D); IPR029034 (SUPERFAMILY)	F:GO:0005125; C:GO:0005576	F:cytokine activity; C:extracellular region
Sgl020306	SGL_236	161776..173408	314.47	-3.40266	-10.5756	1.544e-05	0.005099	HRAS-like suppressor 3	P:GO:0006641; P:GO:0007031; P:GO:0016042; P:GO:0045786; P:GO:0046485; P:GO:1904177; P:GO:2000026; F:GO:0004623; F:GO:0008970; C:GO:0005777; C:GO:0016021	P:triglyceride metabolic process; P:peroxisome organization; P:lipid catabolic process; P:negative regulation of cell cycle; P:ether lipid metabolic process; P:regulation of adipose tissue development; P:regulation of multicellular organismal development; F:phospholipase A2 activity; F:phospholipase A1 activity; C:peroxisome; C:integral component of membrane	EC:3.1; EC:3.1.1.32; EC:3; EC:3.1.1.1; EC:3.1.1; EC:3.1.1.4	Acting on ester bonds; Phospholipase A(1); Hydrolases; Carboxylesterase; Acting on ester bonds; Phospholipase A(2)	IPR007053 (PFAM); G3DSA:3.90.1720.10 (GENE3D); PTHR13943 (PANTHER); IPR007053 (PROSITE_PROFILES)	no GO terms	no GO terms
Sgl025740	SGL_484	complement(336938..350203)	6.92567	-3.35482	-10.2306	7.77e-05	0.0159996	T-complex protein 1 subunit beta-like	P:GO:0007339; P:GO:0032212; P:GO:0043312; P:GO:0050821; P:GO:0051086; P:GO:0051131; P:GO:0051973; P:GO:0090666; P:GO:1901998; P:GO:1904851; P:GO:1904874; F:GO:0005524; F:GO:0016887; F:GO:0031625; F:GO:0044183; F:GO:0051082; C:GO:0002199; C:GO:0005576; C:GO:0005832; C:GO:0005874; C:GO:0035578; C:GO:0043209; C:GO:0044297	P:binding of sperm to zona pellucida; P:positive regulation of telomere maintenance via telomerase; P:neutrophil degranulation; P:protein stabilization; P:chaperone mediated protein folding independent of cofactor; P:chaperone-mediated protein complex assembly; P:positive regulation of telomerase activity; P:scaRNA localization to Cajal body; P:toxin transport; P:positive regulation of establishm…	EC:3.6.1; EC:3.6; EC:3	Acting on acid anhydrides; Acting on acid anhydrides; Hydrolases	IPR027410 (G3DSA:3.30.260.GENE3D); IPR027409 (G3DSA:3.50.7.GENE3D); IPR027413 (G3DSA:1.10.560.GENE3D); IPR002423 (PFAM); IPR017998 (PANTHER); IPR012716 (PTHR11353:PANTHER); IPR027413 (SUPERFAMILY); IPR027409 (SUPERFAMILY)	P:GO:0006457; F:GO:0005524; F:GO:0016887; F:GO:0051082; C:GO:0005829; C:GO:0005832	P:protein folding; F:ATP binding; F:ATP hydrolysis activity; F:unfolded protein binding; C:cytosol; C:chaperonin-containing T-complex
Sgl017893	SGL_447	complement(79316..94759)	16.8922	-3.29512	-9.81588	8.867e-05	0.0168111	uncharacterized protein LOC105330202	F:GO:0005509; C:GO:0016020	F:calcium ion binding; C:membrane	0	0	PF05345 (PFAM); IPR000742 (PFAM); G3DSA:2.10.25.10 (GENE3D); IPR013783 (G3DSA:2.60.40.GENE3D); IPR000421 (PFAM); G3DSA:2.60.120.260 (GENE3D); G3DSA:2.60.120.260 (GENE3D); IPR013783 (G3DSA:2.60.40.GENE3D); PTHR24543 (PANTHER); IPR000742 (PROSITE_PATTERNS); IPR000742 (PROSITE_PATTERNS); IPR000421 (PROSITE_PROFILES); IPR000742 (PROSITE_PROFILES); IPR000742 (PROSITE_PROFILES); IPR000421 (PROSITE_PROF…	F:GO:0005509; C:GO:0016020	F:calcium ion binding; C:membrane
Sgl014294	SGL_133	complement(931906..945509)	17.0642	-3.25238	-9.52938	2.675e-05	0.007706	probable beta-D-xylosidase 2	P:GO:0045493; F:GO:0005515; F:GO:0008422; F:GO:0009044; F:GO:0102483	P:xylan catabolic process; F:protein binding; F:beta-glucosidase activity; F:xylan 1,4-beta-xylosidase activity; F:scopolin beta-glucosidase activity	EC:3.2; EC:3.2.1.21; EC:3; EC:3.2.1.37; EC:3.2.1	Glycosylases; Beta-glucosidase; Hydrolases; Xylan 1,4-beta-xylosidase; Glycosylases	IPR001764 (PRINTS); IPR013783 (G3DSA:2.60.40.GENE3D); IPR002350 (PFAM); IPR026891 (PFAM); G3DSA:3.30.60.30 (GENE3D); G3DSA:3.30.60.30 (GENE3D); IPR036881 (G3DSA:3.40.50.GENE3D); IPR036962 (G3DSA:3.20.20.GENE3D); IPR002772 (PFAM); IPR001764 (PFAM); PTHR42721:SF32 (PANTHER); IPR044993 (PANTHER); IPR002350 (PROSITE_PATTERNS); IPR002350 (PROSITE_PATTERNS); IPR002350 (PROSITE_PROFILES); IPR002350 (PRO…	P:GO:0005975; P:GO:0045493; F:GO:0004553; F:GO:0005515; F:GO:0009044	P:carbohydrate metabolic process; P:xylan catabolic process; F:hydrolase activity, hydrolyzing O-glycosyl compounds; F:protein binding; F:xylan 1,4-beta-xylosidase activity
Sgl024999	SGL_618	227155..230025	10.6798	-3.22337	-9.33963	0.0002095	0.0284603	calmodulin-beta-like isoform X1	F:GO:0005509	F:calcium ion binding	0	0	IPR002048 (PFAM); G3DSA:1.10.238.10 (GENE3D); PTHR23050:SF424 (PANTHER); PTHR23050 (PANTHER); IPR018247 (PROSITE_PATTERNS); IPR002048 (PROSITE_PROFILES); IPR002048 (PROSITE_PROFILES); IPR002048 (CDD); IPR011992 (SUPERFAMILY)	F:GO:0005509	F:calcium ion binding
Sgl022786	SGL_385	complement(133215..142875)	8.7005	-3.18851	-9.11668	0.0001621	0.0245174	ras-related and estrogen-regulated growth inhibitor-like	P:GO:0007165; F:GO:0003924; F:GO:0005525; C:GO:0016020	P:signal transduction; F:GTPase activity; F:GTP binding; C:membrane	EC:3.6.1; EC:3.6; EC:3	Acting on acid anhydrides; Acting on acid anhydrides; Hydrolases	PR00449 (PRINTS); IPR001806 (PFAM); IPR005225 (TIGRFAM); IPR027417 (G3DSA:3.40.50.GENE3D); PTHR45704 (PANTHER); PTHR45704:SF10 (PANTHER); PS51419 (PROSITE_PROFILES); IPR001806 (PROSITE_PROFILES); IPR027417 (SUPERFAMILY)	F:GO:0003924; F:GO:0005525	F:GTPase activity; F:GTP binding
Sgl021631	SGL_561	223642..230635	5.69756	-3.14258	-8.83104	4.599e-05	0.0112911	phytochrome-interacting ankyrin-repeat protein 1-like isoform X3	F:GO:0005515	F:protein binding	0	0	IPR036770 (G3DSA:1.25.40.GENE3D); PF13637 (PFAM); PTHR24203 (PANTHER); PS50297 (PROSITE_PROFILES); IPR002110 (PROSITE_PROFILES); IPR036770 (SUPERFAMILY)	F:GO:0005515	F:protein binding
Sgl024317	SGL_816	96916..118843	4.80979	-3.13433	-8.78064	0.0005246	0.0490051	pancreatic lipase-related protein 2-like	P:GO:0006629; F:GO:0004806; F:GO:0046872; C:GO:0005576	P:lipid metabolic process; F:triglyceride lipase activity; F:metal ion binding; C:extracellular region	EC:3.1; EC:3; EC:3.1.1.1; EC:3.1.1; EC:3.1.1.3	Acting on ester bonds; Hydrolases; Carboxylesterase; Acting on ester bonds; Triacylglycerol lipase	IPR002331 (PRINTS); IPR000734 (PRINTS); IPR029058 (G3DSA:3.40.50.GENE3D); IPR013818 (PFAM); G3DSA:2.60.60.20 (GENE3D); mobidb-lite (MOBIDB_LITE); mobidb-lite (MOBIDB_LITE); mobidb-lite (MOBIDB_LITE); mobidb-lite (MOBIDB_LITE); IPR000734 (PANTHER); PTHR11610:SF102 (PANTHER); IPR033906 (CDD); IPR033906 (CDD); IPR029058 (SUPERFAMILY); IPR029058 (SUPERFAMILY)	P:GO:0006629; F:GO:0004806; F:GO:0016298	P:lipid metabolic process; F:triglyceride lipase activity; F:lipase activity
Sgl020417	SGL_394	191300..192740	29.093	-3.03513	-8.19719	1.268e-06	0.001102	E3 ubiquitin-protein ligase arih1-like	P:GO:0016567; F:GO:0004842; F:GO:0046872	P:protein ubiquitination; F:ubiquitin-protein transferase activity; F:metal ion binding	EC:2.3.2.31; EC:2	RBR-type E3 ubiquitin transferase; Transferases	IPR002867 (PFAM); G3DSA:1.20.120.1750 (GENE3D); IPR031127 (PANTHER); PTHR11685:SF314 (PANTHER); IPR044066 (PROSITE_PROFILES); SSF57850 (SUPERFAMILY)	P:GO:0016567; F:GO:0004842	P:protein ubiquitination; F:ubiquitin-protein transferase activity
Sgl012965	SGL_119	910162..912850	9.17688	-3.01944	-8.10853	0.0001966	0.0270188	uncharacterized protein LOC111131598	0	0	0	0	no IPS match	no IPS match	no IPS match
Sgl015676	SGL_291	295366..296324	38.9787	-2.86234	-7.27193	6.86e-07	0.0007903	alpha-crystallin A chain-like	P:GO:0042026; P:GO:0061077; F:GO:0046872; F:GO:0051082; C:GO:0030018; C:GO:0031430; C:GO:0055120	P:protein refolding; P:chaperone-mediated protein folding; F:metal ion binding; F:unfolded protein binding; C:Z disc; C:M band; C:striated muscle dense body	0	0	IPR001436 (PRINTS); IPR002068 (PFAM); IPR008978 (G3DSA:2.60.40.GENE3D); IPR001436 (PANTHER); IPR002068 (PROSITE_PROFILES); cd06526 (CDD); IPR008978 (SUPERFAMILY)	no GO terms	no GO terms
Sgl028979	SGL_1957	complement(29363..30436)	18.4078	-2.79614	-6.94579	7.819e-06	0.003253	cholecystokinin receptor type A isoform X1	P:GO:0007186; F:GO:0004930; C:GO:0016021	P:G protein-coupled receptor signaling pathway; F:G protein-coupled receptor activity; C:integral component of membrane	0	0	IPR000276 (PRINTS); IPR000276 (PFAM); G3DSA:1.20.1070.10 (GENE3D); PTHR45695 (PANTHER); PTHR45695:SF9 (PANTHER); IPR017452 (PROSITE_PROFILES); cd00637 (CDD); SSF81321 (SUPERFAMILY)	P:GO:0007186; F:GO:0004930; C:GO:0016021	P:G protein-coupled receptor signaling pathway; F:G protein-coupled receptor activity; C:integral component of membrane
Sgl000166	SGL_0	3711954..3715959	38.6395	-2.76209	-6.78378	1.569e-06	0.001119	Hypothetical predicted protein	C:GO:0016021	C:integral component of membrane	0	0	no IPS match	no IPS match	no IPS match
Sgl016745	SGL_201	complement(287908..292102)	10.1808	-2.72223	-6.59893	0.0001771	0.0257918	uncharacterized protein LOC111102890	0	0	0	0	mobidb-lite (MOBIDB_LITE); mobidb-lite (MOBIDB_LITE); mobidb-lite (MOBIDB_LITE); IPR036465 (SUPERFAMILY)	no GO terms	no GO terms
Sgl015111	SGL_264	477308..482740	326.827	-2.58648	-6.0063	1.286e-08	4.814e-05	60S ribosomal protein L28-like	P:GO:0000184; P:GO:0002181; P:GO:0006412; P:GO:0006413; P:GO:0006614; P:GO:0015833; F:GO:0003735; C:GO:0005840; C:GO:0022625; C:GO:0030425; C:GO:0036464; C:GO:0044297	P:nuclear-transcribed mRNA catabolic process, nonsense-mediated decay; P:cytoplasmic translation; P:translation; P:translational initiation; P:SRP-dependent cotranslational protein targeting to membrane; P:peptide transport; F:structural constituent of ribosome; C:ribosome; C:cytosolic large ribosomal subunit; C:dendrite; C:cytoplasmic ribonucleoprotein granule; C:cell body	0	0	G3DSA:3.30.390.110 (GENE3D); IPR029004 (PFAM); PTHR10544:SF0 (PANTHER); IPR002672 (PANTHER)	P:GO:0006412; F:GO:0003735; C:GO:0005840	P:translation; F:structural constituent of ribosome; C:ribosome
Sgl010837	SGL_51	complement(1436923..1440476)	22.1291	-2.55779	-5.88803	0.0003126	0.0357437	GLIPR1-like protein 1	P:GO:0010721; P:GO:0055026; P:GO:0061052; P:GO:2000726; C:GO:0005615	P:negative regulation of cell development; P:negative regulation of cardiac muscle tissue development; P:negative regulation of cell growth involved in cardiac muscle cell development; P:negative regulation of cardiac muscle cell differentiation; C:extracellular space	0	0	IPR002413 (PRINTS); IPR001283 (PRINTS); IPR014044 (PFAM); IPR035940 (G3DSA:3.40.33.GENE3D); IPR001283 (PANTHER); PTHR10334:SF494 (PANTHER); IPR035940 (SUPERFAMILY)	no GO terms	no GO terms
Sgl006632	SGL_38	534716..538575	629.615	-2.5369	-5.8034	3.416e-05	0.009474	metalloproteinase inhibitor 3-like	P:GO:0001933; P:GO:0002576; P:GO:0007419; P:GO:0007426; P:GO:0007568; P:GO:0009410; P:GO:0009612; P:GO:0035202; P:GO:0042060; P:GO:0042246; P:GO:0042331; P:GO:0043200; P:GO:0043627; P:GO:0048526; P:GO:0051045; P:GO:0051593; P:GO:0060232; P:GO:0070373; P:GO:0071310; P:GO:0071711; P:GO:1903984; P:GO:1904684; F:GO:0002020; F:GO:0004222; F:GO:0008191; F:GO:0008270; C:GO:0005604; C:GO:0005615; C:GO:00…	P:negative regulation of protein phosphorylation; P:platelet degranulation; P:ventral cord development; P:tracheal outgrowth, open tracheal system; P:aging; P:response to xenobiotic stimulus; P:response to mechanical stimulus; P:tracheal pit formation in open tracheal system; P:wound healing; P:tissue regeneration; P:phototaxis; P:response to amino acid; P:response to estrogen; P:imaginal disc-de…	EC:3.4.24; EC:3.4; EC:3	Acting on peptide bonds (peptidases); Acting on peptide bonds (peptidases); Hydrolases	IPR001820 (PFAM); IPR008993 (G3DSA:2.40.50.GENE3D); IPR001820 (PANTHER); IPR001134 (PROSITE_PROFILES); cd03577 (CDD); IPR008993 (SUPERFAMILY)	F:GO:0005515; F:GO:0008191	F:protein binding; F:metalloendopeptidase inhibitor activity
Sgl019636	SGL_810	complement(65119..71030)	323.117	-2.5284	-5.76933	0.000546	0.0498603	60S ribosomal protein L44-like	P:GO:0002181; P:GO:0006412; F:GO:0003735; C:GO:0005840; C:GO:0022625	P:cytoplasmic translation; P:translation; F:structural constituent of ribosome; C:ribosome; C:cytosolic large ribosomal subunit	0	0	G3DSA:3.10.450.80 (GENE3D); IPR000552 (PFAM); IPR000552 (PANTHER); IPR011332 (SUPERFAMILY)	P:GO:0006412; F:GO:0003735; C:GO:0005840	P:translation; F:structural constituent of ribosome; C:ribosome
Sgl012191	SGL_121	1108610..1110066	23.2249	-2.4939	-5.63297	2.573e-05	0.007706	myeloid differentiation primary response protein MyD88-like isoform X3	P:GO:0001934; P:GO:0002238; P:GO:0002283; P:GO:0002755; P:GO:0002758; P:GO:0002804; P:GO:0007178; P:GO:0008063; P:GO:0009615; P:GO:0009682; P:GO:0009953; P:GO:0016064; P:GO:0030593; P:GO:0031663; P:GO:0032481; P:GO:0032494; P:GO:0032722; P:GO:0032740; P:GO:0032747; P:GO:0032755; P:GO:0032760; P:GO:0034162; P:GO:0042117; P:GO:0043066; P:GO:0043123; P:GO:0043903; P:GO:0045926; P:GO:0045944; P:GO:00…	P:positive regulation of protein phosphorylation; P:response to molecule of fungal origin; P:neutrophil activation involved in immune response; P:MyD88-dependent toll-like receptor signaling pathway; P:innate immune response-activating signal transduction; P:positive regulation of antifungal peptide production; P:transmembrane receptor protein serine/threonine kinase signaling pathway; P:Toll sig…	EC:3.2; EC:3; EC:3.2.2	Glycosylases; Hydrolases; Glycosylases	IPR000157 (PFAM); IPR035897 (G3DSA:3.40.50.GENE3D); PTHR15079:SF3 (PANTHER); IPR017281 (PANTHER); IPR000157 (PROSITE_PROFILES); IPR035897 (SUPERFAMILY)	P:GO:0002755; P:GO:0007165; P:GO:0043123; F:GO:0003953; F:GO:0070976	P:MyD88-dependent toll-like receptor signaling pathway; P:signal transduction; P:positive regulation of I-kappaB kinase/NF-kappaB signaling; F:NAD+ nucleosidase activity; F:TIR domain binding
Sgl018623	SGL_419	complement(400324..402587)	28.4594	-2.47657	-5.56575	9.452e-05	0.0174764	putative nuclease HARBI1	0	0	0	0	no IPS match	no IPS match	no IPS match
Sgl010353	SGL_76	166205..167676	583.799	-2.34669	-5.08656	3.427e-06	0.00177	putative ferric-chelate reductase 1	0	0	0	0	IPR002861 (PFAM); IPR042307 (G3DSA:2.60.40.GENE3D); PTHR45828 (PANTHER); PTHR45828:SF9 (PANTHER); IPR002861 (PROSITE_PROFILES); IPR002861 (CDD)	no GO terms	no GO terms
Sgl026836	SGL_1141	complement(47692..49410)	49.9829	-2.26747	-4.81479	8.501e-05	0.0166069	uncharacterized protein LOC105317279 isoform X1	C:GO:0016021	C:integral component of membrane	0	0	mobidb-lite (MOBIDB_LITE)	no GO terms	no GO terms
Sgl013494	SGL_138	206860..208562	32.3267	-2.1729	-4.50928	4.043e-05	0.01044	complement C1q tumor necrosis factor-related protein 3-like	P:GO:0001819; P:GO:0001934; P:GO:0002792; P:GO:0002793; P:GO:0032715; P:GO:0035356; P:GO:0042593; P:GO:0044060; P:GO:0045444; P:GO:0045721; P:GO:0050709; P:GO:0050728; P:GO:0051897; P:GO:0070165; P:GO:0070206; P:GO:0070374; P:GO:0071638; P:GO:1901223; F:GO:0042802; C:GO:0005615	P:positive regulation of cytokine production; P:positive regulation of protein phosphorylation; P:negative regulation of peptide secretion; P:positive regulation of peptide secretion; P:negative regulation of interleukin-6 production; P:cellular triglyceride homeostasis; P:glucose homeostasis; P:regulation of endocrine process; P:fat cell differentiation; P:negative regulation of gluconeogenesis;…	0	0	IPR001073 (PRINTS); IPR008983 (G3DSA:2.60.120.GENE3D); IPR001073 (PFAM); PTHR22923 (PANTHER); IPR001073 (PROSITE_PROFILES); IPR008983 (SUPERFAMILY)	F:GO:0005515	F:protein binding
Sgl024518	SGL_1179	52416..53603	83.321	-2.12432	-4.35997	2.795e-06	0.00157	E3 ubiquitin-protein ligase RNF19A	P:GO:0016567; F:GO:0004842; F:GO:0046872	P:protein ubiquitination; F:ubiquitin-protein transferase activity; F:metal ion binding	EC:2.3.2.31; EC:2	RBR-type E3 ubiquitin transferase; Transferases	G3DSA:1.20.120.1750 (GENE3D); IPR002867 (PFAM); PTHR11685:SF222 (PANTHER); IPR031127 (PANTHER); IPR044066 (PROSITE_PROFILES); SSF57850 (SUPERFAMILY); SSF57850 (SUPERFAMILY)	P:GO:0016567; F:GO:0004842	P:protein ubiquitination; F:ubiquitin-protein transferase activity
Sgl004311	SGL_23	2591074..2593981	72.0646	-2.07131	-4.20269	2.107e-06	0.001285	iroquois-class homeodomain protein irx-2-like	P:GO:0006357; F:GO:0000981; F:GO:0003677; C:GO:0005634	P:regulation of transcription by RNA polymerase II; F:DNA-binding transcription factor activity, RNA polymerase II-specific; F:DNA binding; C:nucleus	0	0	G3DSA:1.10.10.60 (GENE3D); IPR008422 (PFAM); mobidb-lite (MOBIDB_LITE); mobidb-lite (MOBIDB_LITE); mobidb-lite (MOBIDB_LITE); mobidb-lite (MOBIDB_LITE); mobidb-lite (MOBIDB_LITE); mobidb-lite (MOBIDB_LITE); PTHR11211:SF40 (PANTHER); PTHR11211 (PANTHER); IPR017970 (PROSITE_PATTERNS); IPR001356 (PROSITE_PROFILES); IPR001356 (CDD); IPR009057 (SUPERFAMILY)	P:GO:0006355; F:GO:0000981; F:GO:0003677	P:regulation of transcription, DNA-templated; F:DNA-binding transcription factor activity, RNA polymerase II-specific; F:DNA binding
Sgl014071	SGL_67	676474..683012	279.113	-1.98805	-3.96701	0.0001762	0.0257918	myosin essential light chain	P:GO:0006936; P:GO:0007498; F:GO:0000146; F:GO:0005509; F:GO:0017111; C:GO:0005859	P:muscle contraction; P:mesoderm development; F:microfilament motor activity; F:calcium ion binding; F:nucleoside-triphosphatase activity; C:muscle myosin complex	EC:3.6.1; EC:3.6; EC:3; EC:5.6.1.8	Acting on acid anhydrides; Acting on acid anhydrides; Hydrolases; Myosin ATPase	G3DSA:1.10.238.10 (GENE3D); G3DSA:1.10.238.10 (GENE3D); IPR002048 (PFAM); IPR029655 (PTHR23048:PANTHER); PTHR23048 (PANTHER); IPR002048 (PROSITE_PROFILES); IPR002048 (CDD); IPR011992 (SUPERFAMILY)	F:GO:0005509	F:calcium ion binding
Sgl020176	SGL_443	89604..90407	112.438	-1.85771	-3.62431	1.676e-05	0.005124	transmembrane protein 45B-like isoform X2	C:GO:0005887; C:GO:0016021	C:integral component of plasma membrane; C:integral component of membrane	0	0	IPR006904 (PFAM); PTHR16007:SF15 (PANTHER); IPR042127 (PANTHER)	no GO terms	no GO terms
Sgl003795	SGL_16	complement(1165867..1172630)	153.342	-1.82249	-3.53691	0.0001295	0.0219538	Peptidyl-prolyl cis-trans isomerase B	P:GO:0000413; P:GO:0006457; P:GO:0040018; P:GO:0043903; P:GO:0044829; P:GO:0045070; P:GO:0050821; P:GO:0051169; P:GO:0051704; P:GO:0060348; P:GO:0061077; P:GO:1903902; F:GO:0003755; F:GO:0016018; F:GO:0044877; F:GO:0051082; F:GO:0070063; C:GO:0005634; C:GO:0005788; C:GO:0005790; C:GO:0016021; C:GO:0034663; C:GO:0048471	P:protein peptidyl-prolyl isomerization; P:protein folding; P:positive regulation of multicellular organism growth; P:regulation of biological process involved in symbiotic interaction; P:positive regulation by host of viral genome replication; P:positive regulation of viral genome replication; P:protein stabilization; P:nuclear transport; P:multi-organism process; P:bone development; P:chaperone…	EC:5.2.1.8; EC:5.2; EC:5	Peptidylprolyl isomerase; Cis-trans-isomerases; Isomerases	IPR002130 (PRINTS); IPR029000 (G3DSA:2.40.100.GENE3D); IPR024936 (PIRSF); IPR002130 (PFAM); PTHR11071 (PANTHER); PTHR11071:SF11 (PANTHER); IPR020892 (PROSITE_PATTERNS); IPR002130 (PROSITE_PROFILES); IPR029000 (SUPERFAMILY)	P:GO:0000413; P:GO:0006457; F:GO:0003755	P:protein peptidyl-prolyl isomerization; P:protein folding; F:peptidyl-prolyl cis-trans isomerase activity
Sgl004894	SGL_22	1306946..1309122	90.4658	-1.8085	-3.50277	0.0001238	0.0215566	10 kDa heat shock protein, mitochondrial-like	P:GO:0006919; P:GO:0006986; P:GO:0043065; P:GO:0051085; F:GO:0005524; F:GO:0016887; F:GO:0046872; F:GO:0051082; F:GO:0051087; C:GO:0005759	P:activation of cysteine-type endopeptidase activity involved in apoptotic process; P:response to unfolded protein; P:positive regulation of apoptotic process; P:chaperone cofactor-dependent protein refolding; F:ATP binding; F:ATP hydrolysis activity; F:metal ion binding; F:unfolded protein binding; F:chaperone binding; C:mitochondrial matrix	EC:3.6.1; EC:3.6; EC:3	Acting on acid anhydrides; Acting on acid anhydrides; Hydrolases	IPR020818 (PRINTS); IPR020818 (PFAM); IPR037124 (G3DSA:2.30.33.GENE3D); IPR020818 (PANTHER); PTHR10772:SF0 (PANTHER); IPR018369 (PROSITE_PATTERNS); IPR020818 (HAMAP); IPR020818 (CDD); IPR011032 (SUPERFAMILY)	P:GO:0006457; F:GO:0005524; F:GO:0016887	P:protein folding; F:ATP binding; F:ATP hydrolysis activity
Sgl017232	SGL_122	311445..313668	63.0393	-1.78206	-3.43916	0.0002109	0.0284603	uncharacterized protein LOC111120592	F:GO:0005515	F:protein binding	0	0	G3DSA:2.60.60.30 (GENE3D); G3DSA:3.10.20.90 (GENE3D); IPR003325 (PFAM); PTHR32097 (PANTHER); PTHR32097:SF17 (PANTHER); IPR000626 (PROSITE_PROFILES); IPR003325 (CDD); cd17039 (CDD); IPR029071 (SUPERFAMILY)	F:GO:0005515	F:protein binding
Sgl020825	SGL_499	258903..263478	206.827	-1.74528	-3.3526	6.638e-05	0.0144428	uncharacterized protein LOC111104267	C:GO:0016021	C:integral component of membrane	0	0	no IPS match	no IPS match	no IPS match
Sgl008431	SGL_62	complement(1655005..1658564)	104.892	-1.73855	-3.337	0.0002326	0.03056	WW domain-containing oxidoreductase-like	P:GO:0042572; F:GO:0052650	P:retinol metabolic process; F:NADP-retinol dehydrogenase activity	EC:1.1; EC:1; EC:1.1.1.300; EC:1.1.1; EC:1.1.1.2	Acting on the CH-OH group of donors; Oxidoreductases; NADP-retinol dehydrogenase; Acting on the CH-OH group of donors; Alcohol dehydrogenase (NADP(+))	IPR002347 (PRINTS); IPR002347 (PFAM); G3DSA:3.40.50.720 (GENE3D); PTHR24320 (PANTHER); PTHR24320:SF152 (PANTHER); IPR036291 (SUPERFAMILY)	F:GO:0016491	F:oxidoreductase activity
Sgl000182	SGL_0	complement(3929357..3932072)	126.104	-1.70564	-3.26173	6.654e-05	0.0144428	Krueppel-like factor 5	0	0	0	0	G3DSA:3.30.160.60 (GENE3D); G3DSA:3.30.160.60 (GENE3D); IPR013087 (PFAM); G3DSA:3.30.160.60 (GENE3D); mobidb-lite (MOBIDB_LITE); mobidb-lite (MOBIDB_LITE); mobidb-lite (MOBIDB_LITE); mobidb-lite (MOBIDB_LITE); mobidb-lite (MOBIDB_LITE); PTHR23235:SF41 (PANTHER); PTHR23235 (PANTHER); IPR013087 (PROSITE_PATTERNS); IPR013087 (PROSITE_PATTERNS); IPR013087 (PROSITE_PATTERNS); IPR013087 (PROSITE_PROFIL…	no GO terms	no GO terms
Sgl012514	SGL_77	complement(1612949..1615695)	1200.48	-1.70197	-3.25345	0.0001735	0.0257918	iron transport multicopper oxidase fetC isoform X1	F:GO:0005507; F:GO:0016491	F:copper ion binding; F:oxidoreductase activity	EC:1	Oxidoreductases	IPR008972 (G3DSA:2.60.40.GENE3D); IPR011706 (PFAM); IPR001117 (PFAM); IPR011707 (PFAM); IPR008972 (G3DSA:2.60.40.GENE3D); IPR008972 (G3DSA:2.60.40.GENE3D); IPR045087 (PANTHER); PTHR11709:SF416 (PANTHER); IPR002355 (PROSITE_PATTERNS); IPR033138 (PROSITE_PATTERNS); IPR033138 (PROSITE_PATTERNS); cd13905 (CDD); cd13858 (CDD); IPR008972 (SUPERFAMILY); IPR008972 (SUPERFAMILY); IPR008972 (SUPERFAMILY)	F:GO:0005507; F:GO:0016491	F:copper ion binding; F:oxidoreductase activity
Sgl005914	SGL_52	complement(620184..629357)	60.9285	-1.69102	-3.22884	8.854e-05	0.0168111	ataxin-2 homolog isoform X1	P:GO:0007219; P:GO:0045944; F:GO:0003713; C:GO:0016607	P:Notch signaling pathway; P:positive regulation of transcription by RNA polymerase II; F:transcription coactivator activity; C:nuclear speck	0	0	G3DSA:6.10.250.970 (GENE3D); IPR019082 (PFAM); mobidb-lite (MOBIDB_LITE); mobidb-lite (MOBIDB_LITE); mobidb-lite (MOBIDB_LITE); mobidb-lite (MOBIDB_LITE); mobidb-lite (MOBIDB_LITE); mobidb-lite (MOBIDB_LITE); mobidb-lite (MOBIDB_LITE); mobidb-lite (MOBIDB_LITE); mobidb-lite (MOBIDB_LITE); mobidb-lite (MOBIDB_LITE); mobidb-lite (MOBIDB_LITE); mobidb-lite (MOBIDB_LITE); mobidb-lite (MOBIDB_LITE); m…	P:GO:0007219; P:GO:0045944; F:GO:0003713; C:GO:0016607	P:Notch signaling pathway; P:positive regulation of transcription by RNA polymerase II; F:transcription coactivator activity; C:nuclear speck
Sgl011455	SGL_78	1579074..1592228	126.818	-1.69032	-3.22727	0.0001457	0.0227233	thioredoxin, partial	P:GO:0006662; P:GO:0007283; P:GO:0030317; P:GO:0034614; P:GO:0045454; P:GO:0098869; F:GO:0003756; F:GO:0004791; F:GO:0015035; F:GO:0016651; F:GO:0016671; C:GO:0001520; C:GO:0005737	P:glycerol ether metabolic process; P:spermatogenesis; P:flagellated sperm motility; P:cellular response to reactive oxygen species; P:cell redox homeostasis; P:cellular oxidant detoxification; F:protein disulfide isomerase activity; F:thioredoxin-disulfide reductase activity; F:protein-disulfide reductase activity; F:oxidoreductase activity, acting on NAD(P)H; F:oxidoreductase activity, acting o…	EC:5.3.4.1; EC:5.3.4; EC:1.8.1; EC:1.6; EC:1; EC:1.8.4; EC:1.8; EC:5.3; EC:5; EC:1.8.1.9; EC:1.8.1.8	Protein disulfide-isomerase; Intramolecular oxidoreductases; Acting on a sulfur group of donors; Acting on NADH or NADPH; Oxidoreductases; Acting on a sulfur group of donors; Acting on a sulfur group of donors; Intramolecular oxidoreductases; Isomerases; Thioredoxin-disulfide reductase; Protein-disulfide reductase	PR00421 (PRINTS); IPR005746 (TIGRFAM); IPR013766 (PFAM); IPR005746 (PIRSF); G3DSA:3.40.30.10 (GENE3D); PTHR46115:SF1 (PANTHER); PTHR46115 (PANTHER); IPR017937 (PROSITE_PATTERNS); IPR013766 (PROSITE_PROFILES); cd02947 (CDD); IPR036249 (SUPERFAMILY)	F:GO:0015035	F:protein-disulfide reductase activity
Sgl005246	SGL_15	complement(3639563..3651204)	106.011	-1.66209	-3.16475	9.632e-05	0.0175918	15-hydroxyprostaglandin dehydrogenase [NAD(+)]-like	P:GO:0001822; P:GO:0006636; P:GO:0006693; P:GO:0007179; P:GO:0007565; P:GO:0007567; P:GO:0009410; P:GO:0009410; P:GO:0009636; P:GO:0009725; P:GO:0019372; P:GO:0030728; P:GO:0032355; P:GO:0032496; P:GO:0042759; P:GO:0043065; P:GO:0045471; P:GO:0045786; P:GO:0046456; P:GO:0046677; P:GO:0070493; P:GO:0097070; P:GO:1904707; P:GO:2001301; F:GO:0004957; F:GO:0016404; F:GO:0016491; F:GO:0042803; F:GO:00…	P:kidney development; P:unsaturated fatty acid biosynthetic process; P:prostaglandin metabolic process; P:transforming growth factor beta receptor signaling pathway; P:female pregnancy; P:parturition; P:response to xenobiotic stimulus; P:response to xenobiotic stimulus; P:response to toxic substance; P:response to hormone; P:lipoxygenase pathway; P:ovulation; P:response to estradiol; P:response t…	EC:1.1; EC:1; EC:1.1.1; EC:1.1.1.141	Acting on the CH-OH group of donors; Oxidoreductases; Acting on the CH-OH group of donors; 15-hydroxyprostaglandin dehydrogenase (NAD(+))	IPR002347 (PRINTS); IPR002347 (PRINTS); IPR002347 (PFAM); G3DSA:3.40.50.720 (GENE3D); PTHR44229:SF4 (PANTHER); PTHR44229 (PANTHER); PTHR44229:SF4 (PANTHER); IPR020904 (PROSITE_PATTERNS); IPR036291 (SUPERFAMILY)	F:GO:0016491	F:oxidoreductase activity
Sgl000881	SGL_8	complement(1862138..1863932)	1250.53	-1.57703	-2.98356	0.0005359	0.0492369	Hypothetical predicted protein	P:GO:0007165; F:GO:0005179; C:GO:0005576; C:GO:0016021	P:signal transduction; F:hormone activity; C:extracellular region; C:integral component of membrane	0	0	IPR004978 (PFAM); PTHR11245:SF6 (PANTHER); IPR004978 (PANTHER)	F:GO:0005179; C:GO:0005576	F:hormone activity; C:extracellular region

## Sheet: ST vs SS
Name	Chromosome	Region	Max group mean	Log? fold change	Fold change	P-value	FDR p-value	GeneName	GO IDs	GO Names	Enzyme Codes	Enzyme Names	InterPro IDs	InterPro GO IDs	InterPro GO Names
Sgl007980	SGL_63	1124090..1126676	13.0303	9.93467	978.667	0.0001322	0.016094	Hypothetical predicted protein	0	0	0	0	no IPS match	no IPS match	no IPS match
Sgl024109	SGL_980	complement(20520..131671)	6.58298	9.44922	699.035	6.428e-13	1.419e-09	E3 ubiquitin-protein ligase rnf213-alpha-like isoform X1	P:GO:0016567; F:GO:0004842; F:GO:0016887; F:GO:0046872	P:protein ubiquitination; F:ubiquitin-protein transferase activity; F:ATP hydrolysis activity; F:metal ion binding	EC:3.6.1; EC:3.6.4.13; EC:2; EC:3.6; EC:3	Acting on acid anhydrides; RNA helicase; Transferases; Acting on acid anhydrides; Hydrolases	IPR027417 (G3DSA:3.40.50.GENE3D); IPR027417 (G3DSA:3.40.50.GENE3D); IPR031248 (PANTHER); PTHR22605:SF21 (PANTHER); IPR001841 (PROSITE_PROFILES); cd00009 (CDD); IPR027417 (SUPERFAMILY); IPR027417 (SUPERFAMILY); SSF57850 (SUPERFAMILY)	F:GO:0004842; F:GO:0016887	F:ubiquitin-protein transferase activity; F:ATP hydrolysis activity
Sgl015609	SGL_182	559726..569430	22.975	7.71763	210.493	2.092e-07	8.085e-05	protein white-like isoform X1	P:GO:0006727; P:GO:0006856; P:GO:0007613; P:GO:0008049; P:GO:0015842; P:GO:0042332; P:GO:0042401; P:GO:0045117; P:GO:0048072; P:GO:0051615; P:GO:0070731; P:GO:0072488; P:GO:0098656; P:GO:1903716; P:GO:1903790; F:GO:0005275; F:GO:0005524; F:GO:0008558; F:GO:0016887; F:GO:1905948; C:GO:0005886; C:GO:0090740	P:ommochrome biosynthetic process; P:eye pigment precursor transport; P:memory; P:male courtship behavior; P:aminergic neurotransmitter loading into synaptic vesicle; P:gravitaxis; P:cellular biogenic amine biosynthetic process; P:azole transmembrane transport; P:compound eye pigmentation; P:histamine uptake; P:cGMP transport; P:ammonium transmembrane transport; P:anion transmembrane transport; P…	EC:3.6.1; EC:7.6.2.6; EC:3.6; EC:3; EC:7	Acting on acid anhydrides; ABC-type guanine transporter; Acting on acid anhydrides; Hydrolases; Translocases	IPR043926 (PFAM); IPR027417 (G3DSA:3.40.50.GENE3D); IPR003439 (PFAM); PTHR48041 (PANTHER); PTHR48041:SF7 (PANTHER); IPR017871 (PROSITE_PATTERNS); IPR003439 (PROSITE_PROFILES); IPR027417 (SUPERFAMILY)	F:GO:0005524; F:GO:0140359	F:ATP binding; F:ABC-type transporter activity
Sgl021483	SGL_640	complement(112161..196464)	3.91362	6.50079	90.5591	7.843e-06	0.001865	E3 ubiquitin-protein ligase rnf213-alpha	F:GO:0004842; F:GO:0016887	F:ubiquitin-protein transferase activity; F:ATP hydrolysis activity	EC:3.6.1; EC:3.6.4.13; EC:3.6; EC:2; EC:3	Acting on acid anhydrides; RNA helicase; Acting on acid anhydrides; Transferases; Hydrolases	IPR027417 (G3DSA:3.40.50.GENE3D); IPR013083 (G3DSA:3.30.40.GENE3D); PTHR22605:SF21 (PANTHER); IPR031248 (PANTHER); IPR031248 (PANTHER); IPR001841 (PROSITE_PROFILES); SSF57850 (SUPERFAMILY); IPR027417 (SUPERFAMILY)	F:GO:0004842; F:GO:0016887	F:ubiquitin-protein transferase activity; F:ATP hydrolysis activity
Sgl015098	SGL_264	255175..260181	6.76774	6.02582	65.1555	0.0005524	0.0393435	IgGFc-binding protein-like	0	0	0	0	IPR000742 (PFAM); G3DSA:2.10.25.10 (GENE3D); IPR035234 (PFAM); PTHR46534 (PANTHER); IPR000742 (PROSITE_PATTERNS); IPR000152 (PROSITE_PATTERNS); IPR000742 (PROSITE_PATTERNS); IPR000742 (PROSITE_PROFILES); cd00054 (CDD); SSF57196 (SUPERFAMILY)	no GO terms	no GO terms
Sgl021287	SGL_488	complement(131597..149427)	2.25652	5.43133	43.1514	0.0005708	0.0401029	uncharacterized protein LOC105334789	0	0	0	0	PR01705 (PRINTS); IPR001791 (PFAM); G3DSA:2.60.120.200 (GENE3D); IPR036383 (G3DSA:2.20.100.GENE3D); IPR036383 (G3DSA:2.20.100.GENE3D); IPR000884 (PFAM); PTHR22906 (PANTHER); IPR000884 (PROSITE_PROFILES); IPR001791 (PROSITE_PROFILES); IPR000884 (PROSITE_PROFILES); IPR000884 (PROSITE_PROFILES); IPR000884 (PROSITE_PROFILES); IPR000884 (PROSITE_PROFILES); IPR000884 (PROSITE_PROFILES); cd00110 (CDD); …	no GO terms	no GO terms
Sgl021484	SGL_640	complement(206326..245179)	2.86472	5.40338	42.3233	0.0001582	0.0179786	E3 ubiquitin-protein ligase rnf213-alpha	P:GO:0016567; F:GO:0004842; F:GO:0016746; F:GO:0016887	P:protein ubiquitination; F:ubiquitin-protein transferase activity; F:acyltransferase activity; F:ATP hydrolysis activity	EC:2.3; EC:3.6.1; EC:3.6; EC:2; EC:3	Acyltransferases; Acting on acid anhydrides; Acting on acid anhydrides; Transferases; Hydrolases	mobidb-lite (MOBIDB_LITE); PTHR22605:SF21 (PANTHER); IPR031248 (PANTHER)	F:GO:0004842; F:GO:0016887	F:ubiquitin-protein transferase activity; F:ATP hydrolysis activity
Sgl004965	SGL_22	complement(2914628..2916637)	15.987	5.35966	41.0599	4.041e-06	0.001157	glutamate dehydrogenase, mitochondrial-like	P:GO:0006116; P:GO:0006537; P:GO:0006541; P:GO:0007616; P:GO:0010044; P:GO:0019551; P:GO:0021549; P:GO:0032024; P:GO:0046496; P:GO:0072350; F:GO:0004352; F:GO:0004354; F:GO:0005525; F:GO:0019899; F:GO:0031406; F:GO:0032550; F:GO:0042802; F:GO:0043169; F:GO:0043531; F:GO:0070403; F:GO:0070728; C:GO:0005743; C:GO:0005759	P:NADH oxidation; P:glutamate biosynthetic process; P:glutamine metabolic process; P:long-term memory; P:response to aluminum ion; P:glutamate catabolic process to 2-oxoglutarate; P:cerebellum development; P:positive regulation of insulin secretion; P:nicotinamide nucleotide metabolic process; P:tricarboxylic acid metabolic process; F:glutamate dehydrogenase (NAD+) activity; F:glutamate dehydroge…	EC:1.4; EC:1; EC:1.4.1.3; EC:1.4.1.2; EC:1.4.1; EC:1.4.1.4	Acting on the CH-NH(2) group of donors; Oxidoreductases; Glutamate dehydrogenase (NAD(P)(+)); Glutamate dehydrogenase; Acting on the CH-NH(2) group of donors; Glutamate dehydrogenase (NADP(+))	IPR006095 (PRINTS); IPR006097 (PFAM); G3DSA:1.10.287.140 (GENE3D); G3DSA:3.40.50.720 (GENE3D); G3DSA:3.40.50.10860 (GENE3D); PTHR11606:SF33 (PANTHER); PTHR11606 (PANTHER); IPR033524 (PROSITE_PATTERNS); SSF53223 (SUPERFAMILY)	P:GO:0006520; F:GO:0016491	P:cellular amino acid metabolic process; F:oxidoreductase activity
Sgl023123	SGL_416	311484..315734	1.37673	5.21173	37.0584	0.0002249	0.0231751	serine/threonine-protein phosphatase 6 regulatory ankyrin repeat subunit C-like isoform X1	F:GO:0005515	F:protein binding	0	0	IPR002110 (PRINTS); IPR036770 (G3DSA:1.25.40.GENE3D); IPR036770 (G3DSA:1.25.40.GENE3D); IPR036770 (G3DSA:1.25.40.GENE3D); IPR036770 (G3DSA:1.25.40.GENE3D); IPR036770 (G3DSA:1.25.40.GENE3D); IPR002110 (PFAM); IPR036770 (G3DSA:1.25.40.GENE3D); IPR036770 (G3DSA:1.25.40.GENE3D); IPR020683 (PFAM); IPR036770 (G3DSA:1.25.40.GENE3D); IPR036770 (G3DSA:1.25.40.GENE3D); IPR036770 (G3DSA:1.25.40.GENE3D); PTH…	F:GO:0005515	F:protein binding
Sgl017658	SGL_223	complement(173847..176111)	8.86324	4.78873	27.6408	6.938e-06	0.001702	uncharacterized protein LOC109617461	C:GO:0016021	C:integral component of membrane	0	0	IPR004031 (PFAM); G3DSA:1.20.140.150 (GENE3D)	C:GO:0016021	C:integral component of membrane
Sgl029211	SGL_1872	complement(8592..19967)	13.6753	4.68981	25.8091	0.0001523	0.0176509	transmembrane GTPase fzo-like	C:GO:0016021	C:integral component of membrane	EC:2.7.11.1	Non-specific serine/threonine protein kinase	IPR027417 (G3DSA:3.40.50.GENE3D); mobidb-lite (MOBIDB_LITE); mobidb-lite (MOBIDB_LITE); PTHR26392 (PANTHER); IPR027417 (SUPERFAMILY)	no GO terms	no GO terms
Sgl004045	SGL_18	complement(3135775..3159970)	10.341	4.45993	22.0077	0.0003613	0.0308552	heterogeneous nuclear ribonucleoprotein A1-like	0	0	0	0	mobidb-lite (MOBIDB_LITE); mobidb-lite (MOBIDB_LITE)	no GO terms	no GO terms
Sgl012044	SGL_128	complement(629712..648408)	3.33479	4.41135	21.2789	0.0005394	0.0390636	high-affinity choline transporter 1-like	P:GO:0003333; P:GO:0006805; P:GO:0006836; P:GO:0008292; P:GO:0015871; P:GO:0035725; P:GO:0042446; P:GO:0046942; P:GO:0072488; P:GO:0097164; P:GO:0098656; F:GO:0005307; F:GO:0005328; F:GO:0008514; F:GO:0008519; F:GO:0015171; F:GO:0033265; F:GO:0042165; F:GO:0070405; C:GO:0005887; C:GO:0008021; C:GO:0030424; C:GO:0043025	P:amino acid transmembrane transport; P:xenobiotic metabolic process; P:neurotransmitter transport; P:acetylcholine biosynthetic process; P:choline transport; P:sodium ion transmembrane transport; P:hormone biosynthetic process; P:carboxylic acid transport; P:ammonium transmembrane transport; P:ammonium ion metabolic process; P:anion transmembrane transport; F:choline:sodium symporter activity; F…	EC:7	Translocases	IPR038377 (G3DSA:1.20.1730.GENE3D); IPR001734 (PFAM); PTHR45897 (PANTHER); IPR001734 (PROSITE_PROFILES); cd11474 (CDD)	P:GO:0055085; F:GO:0022857; C:GO:0016020	P:transmembrane transport; F:transmembrane transporter activity; C:membrane
Sgl020418	SGL_394	complement(200663..225237)	4.078	4.14197	17.6546	0.0004954	0.0377213	uncharacterized protein LOC111104711 isoform X5	P:GO:0000281; P:GO:0006511; P:GO:0007032; P:GO:0007265; P:GO:0008283; P:GO:0008587; P:GO:0016322; P:GO:0045880; P:GO:0070536; P:GO:0071108; P:GO:0090263; P:GO:1990090; F:GO:0004197; F:GO:0004843; C:GO:0005769; C:GO:0005829; C:GO:0014069; C:GO:0019897; C:GO:0030496; C:GO:0031313; C:GO:0043197	P:mitotic cytokinesis; P:ubiquitin-dependent protein catabolic process; P:endosome organization; P:Ras protein signal transduction; P:cell population proliferation; P:imaginal disc-derived wing margin morphogenesis; P:neuron remodeling; P:positive regulation of smoothened signaling pathway; P:protein K63-linked deubiquitination; P:protein K48-linked deubiquitination; P:positive regulation of cano…	EC:3.4.22; EC:3.4; EC:3; EC:3.4.19; EC:3.4.19.12	Acting on peptide bonds (peptidases); Acting on peptide bonds (peptidases); Hydrolases; Acting on peptide bonds (peptidases); Ubiquitinyl hydrolase 1	G3DSA:3.90.70.10 (GENE3D); IPR001394 (PFAM); PTHR24006 (PANTHER); PTHR24006:SF663 (PANTHER); IPR017907 (PROSITE_PATTERNS); IPR018200 (PROSITE_PATTERNS); IPR001841 (PROSITE_PROFILES); IPR028889 (PROSITE_PROFILES); cd02257 (CDD); IPR038765 (SUPERFAMILY); SSF57850 (SUPERFAMILY)	P:GO:0006511; P:GO:0016579; F:GO:0004843	P:ubiquitin-dependent protein catabolic process; P:protein deubiquitination; F:thiol-dependent deubiquitinase
Sgl021221	SGL_761	complement(194985..202278)	3.12236	4.04828	16.5445	0.000307	0.0284126	receptor-type tyrosine-protein phosphatase epsilon isoform X2	P:GO:0006470; F:GO:0004725	P:protein dephosphorylation; F:protein tyrosine phosphatase activity	EC:3.1; EC:3.1.3.48; EC:3; EC:3.1.3	Acting on ester bonds; Protein-tyrosine-phosphatase; Hydrolases; Acting on ester bonds	IPR000242 (PRINTS); IPR029021 (G3DSA:3.90.190.GENE3D); IPR029021 (G3DSA:3.90.190.GENE3D); IPR000242 (PFAM); PTHR19134 (PANTHER); IPR016130 (PROSITE_PATTERNS); IPR000387 (PROSITE_PROFILES); IPR000242 (PROSITE_PROFILES); IPR000387 (PROSITE_PROFILES); IPR000242 (PROSITE_PROFILES); cd00047 (CDD); cd00047 (CDD); IPR029021 (SUPERFAMILY); IPR029021 (SUPERFAMILY)	P:GO:0006470; P:GO:0016311; F:GO:0004725; F:GO:0016791	P:protein dephosphorylation; P:dephosphorylation; F:protein tyrosine phosphatase activity; F:phosphatase activity
Sgl014362	SGL_220	complement(324966..329904)	12.3834	3.98667	15.8529	9.448e-05	0.0131555	monocarboxylate transporter 13-like	P:GO:0034220; P:GO:0055085; F:GO:0022857; C:GO:0005739; C:GO:0005783; C:GO:0016021; C:GO:0071627; C:GO:0071944	P:ion transmembrane transport; P:transmembrane transport; F:transmembrane transporter activity; C:mitochondrion; C:endoplasmic reticulum; C:integral component of membrane; C:integral component of fungal-type vacuolar membrane; C:cell periphery	EC:7	Translocases	IPR036259 (G3DSA:1.20.1250.GENE3D); IPR011701 (PFAM); PTHR11360 (PANTHER); IPR020846 (PROSITE_PROFILES); IPR036259 (SUPERFAMILY)	P:GO:0055085; F:GO:0022857	P:transmembrane transport; F:transmembrane transporter activity
Sgl027041	SGL_1592	complement(28856..32396)	3.62806	3.90121	14.941	0.0001372	0.0164341	uncharacterized protein LOC105345655 isoform X1	F:GO:0003677; F:GO:0046872	F:DNA binding; F:metal ion binding	0	0	IPR006612 (PFAM); IPR038441 (G3DSA:6.20.210.GENE3D); mobidb-lite (MOBIDB_LITE); mobidb-lite (MOBIDB_LITE); mobidb-lite (MOBIDB_LITE); mobidb-lite (MOBIDB_LITE); PTHR31751 (PANTHER); PTHR31751:SF7 (PANTHER); IPR006612 (PROSITE_PROFILES); SSF57716 (SUPERFAMILY)	no GO terms	no GO terms
Sgl015610	SGL_182	569434..599616	42.6492	3.57718	11.9354	3.144e-05	0.005999	protein white-like isoform X1	P:GO:0006727; P:GO:0006856; P:GO:0007613; P:GO:0008049; P:GO:0015842; P:GO:0042332; P:GO:0042401; P:GO:0045117; P:GO:0048072; P:GO:0051615; P:GO:0070731; P:GO:0072488; P:GO:0098656; P:GO:1903716; P:GO:1903790; F:GO:0005275; F:GO:0005524; F:GO:0008558; F:GO:0016887; F:GO:1905948; C:GO:0005886; C:GO:0090740	P:ommochrome biosynthetic process; P:eye pigment precursor transport; P:memory; P:male courtship behavior; P:aminergic neurotransmitter loading into synaptic vesicle; P:gravitaxis; P:cellular biogenic amine biosynthetic process; P:azole transmembrane transport; P:compound eye pigmentation; P:histamine uptake; P:cGMP transport; P:ammonium transmembrane transport; P:anion transmembrane transport; P…	EC:3.6.1; EC:7.6.2.6; EC:3.6; EC:3; EC:7	Acting on acid anhydrides; ABC-type guanine transporter; Acting on acid anhydrides; Hydrolases; Translocases	IPR013525 (PFAM); IPR003439 (PFAM); IPR027417 (G3DSA:3.40.50.GENE3D); IPR043926 (PFAM); mobidb-lite (MOBIDB_LITE); mobidb-lite (MOBIDB_LITE); PTHR48041 (PANTHER); PTHR48041:SF7 (PANTHER); PTHR48041:SF7 (PANTHER); PTHR48041 (PANTHER); IPR017871 (PROSITE_PATTERNS); IPR003439 (PROSITE_PROFILES); cd03213 (CDD); IPR027417 (SUPERFAMILY)	F:GO:0005524; F:GO:0140359; C:GO:0016020	F:ATP binding; F:ABC-type transporter activity; C:membrane
Sgl005039	SGL_24	complement(1287183..1287773)	19.9835	3.56756	11.8561	0.0001073	0.0142995	Hypothetical predicted protein	C:GO:0016021	C:integral component of membrane	0	0	IPR036514 (G3DSA:3.40.50.GENE3D); SSF52266 (SUPERFAMILY)	no GO terms	no GO terms
Sgl013910	SGL_204	complement(617378..619421)	12.632	3.51769	11.4533	1.715e-06	0.0005639	RNA-binding protein Nova-1-like isoform X3	P:GO:0000381; P:GO:0007268; P:GO:0007626; P:GO:0021510; F:GO:0003729; F:GO:0005515; C:GO:0005730	P:regulation of alternative mRNA splicing, via spliceosome; P:chemical synaptic transmission; P:locomotory behavior; P:spinal cord development; F:mRNA binding; F:protein binding; C:nucleolus	0	0	IPR004088 (PFAM); IPR036612 (G3DSA:3.30.1370.GENE3D); mobidb-lite (MOBIDB_LITE); PTHR10288 (PANTHER); PTHR10288:SF261 (PANTHER); PS50084 (PROSITE_PROFILES); cd00105 (CDD); IPR036612 (SUPERFAMILY)	F:GO:0003723	F:RNA binding
Sgl024879	SGL_1069	111230..130361	5.72231	3.26457	9.6102	4.814e-05	0.008361	zinc finger CCCH domain-containing protein 13 isoform X1	P:GO:0001934; P:GO:0007416; P:GO:0007435; P:GO:0007482; P:GO:0007613; P:GO:0008355; P:GO:0009786; P:GO:0009949; P:GO:0010085; P:GO:0010770; P:GO:0010771; P:GO:0010976; P:GO:0016199; P:GO:0016204; P:GO:0016319; P:GO:0021953; P:GO:0022038; P:GO:0033278; P:GO:0036518; P:GO:0040028; P:GO:0040035; P:GO:0043410; P:GO:0045167; P:GO:0045665; P:GO:0045666; P:GO:0048560; P:GO:0048705; P:GO:0048843; P:GO:00…	P:positive regulation of protein phosphorylation; P:synapse assembly; P:salivary gland morphogenesis; P:haltere development; P:memory; P:olfactory learning; P:regulation of asymmetric cell division; P:polarity specification of anterior/posterior axis; P:polarity specification of proximal/distal axis; P:positive regulation of cell morphogenesis involved in differentiation; P:negative regulation of…	EC:2.7.10.1	Receptor protein-tyrosine kinase	IPR000571 (PFAM); G3DSA:4.10.1000.10 (GENE3D); mobidb-lite (MOBIDB_LITE); mobidb-lite (MOBIDB_LITE); mobidb-lite (MOBIDB_LITE); mobidb-lite (MOBIDB_LITE); mobidb-lite (MOBIDB_LITE); mobidb-lite (MOBIDB_LITE); mobidb-lite (MOBIDB_LITE); mobidb-lite (MOBIDB_LITE); mobidb-lite (MOBIDB_LITE); mobidb-lite (MOBIDB_LITE); mobidb-lite (MOBIDB_LITE); mobidb-lite (MOBIDB_LITE); mobidb-lite (MOBIDB_LITE); m…	F:GO:0046872	F:metal ion binding
Sgl000308	SGL_1	complement(80278..134920)	3.90006	3.03185	8.17857	0.0004658	0.0367344	poly [ADP-ribose] polymerase 10/14/15	P:GO:0010629; P:GO:0042531; P:GO:0042532; P:GO:0046427; P:GO:0060336; P:GO:0070212; P:GO:1902216; P:GO:1902532; P:GO:1902533; F:GO:0003950; F:GO:0019899; F:GO:0070403; C:GO:0005829	P:negative regulation of gene expression; P:positive regulation of tyrosine phosphorylation of STAT protein; P:negative regulation of tyrosine phosphorylation of STAT protein; P:positive regulation of receptor signaling pathway via JAK-STAT; P:negative regulation of interferon-gamma-mediated signaling pathway; P:protein poly-ADP-ribosylation; P:positive regulation of interleukin-4-mediated signal…	EC:2.4.2; EC:2.4; EC:2; EC:2.4.2.30	Glycosyltransferases; Glycosyltransferases; Transferases; NAD(+) ADP-ribosyltransferase	IPR043472 (G3DSA:3.40.220.GENE3D); IPR002589 (PFAM); IPR043472 (G3DSA:3.40.220.GENE3D); mobidb-lite (MOBIDB_LITE); mobidb-lite (MOBIDB_LITE); mobidb-lite (MOBIDB_LITE); mobidb-lite (MOBIDB_LITE); PTHR14453 (PANTHER); IPR002589 (PROSITE_PROFILES); IPR043472 (SUPERFAMILY); IPR043472 (SUPERFAMILY)	no GO terms	no GO terms
Sgl014969	SGL_166	complement(887225..891085)	8.52664	2.64762	6.26634	0.0003535	0.0306939	plexin-A2-like isoform X1	P:GO:0007265; P:GO:0008045; P:GO:0010769; P:GO:0016199; P:GO:0031284; P:GO:0043547; P:GO:0045664; P:GO:0048841; P:GO:0050767; P:GO:0050770; P:GO:0097374; P:GO:2000305; F:GO:0005096; F:GO:0008201; F:GO:0017154; F:GO:0030250; F:GO:0043168; F:GO:0071889; C:GO:0005887	P:Ras protein signal transduction; P:motor neuron axon guidance; P:regulation of cell morphogenesis involved in differentiation; P:axon midline choice point recognition; P:positive regulation of guanylate cyclase activity; P:positive regulation of GTPase activity; P:regulation of neuron differentiation; P:regulation of axon extension involved in axon guidance; P:regulation of neurogenesis; P:regu…	0	0	IPR015943 (G3DSA:2.130.10.GENE3D); IPR001627 (PFAM); PTHR22625:SF65 (PANTHER); IPR031148 (PANTHER); IPR001627 (PROSITE_PROFILES); SSF103575 (SUPERFAMILY); IPR036352 (SUPERFAMILY)	P:GO:0071526; F:GO:0005515; F:GO:0017154	P:semaphorin-plexin signaling pathway; F:protein binding; F:semaphorin receptor activity
Sgl017030	SGL_175	complement(793564..796330)	172.585	2.61834	6.14045	9.334e-05	0.0131208	iron transport multicopper oxidase fetC isoform X1	F:GO:0005507; F:GO:0016491	F:copper ion binding; F:oxidoreductase activity	EC:1	Oxidoreductases	IPR011707 (PFAM); IPR008972 (G3DSA:2.60.40.GENE3D); IPR001117 (PFAM); IPR011706 (PFAM); IPR008972 (G3DSA:2.60.40.GENE3D); IPR008972 (G3DSA:2.60.40.GENE3D); mobidb-lite (MOBIDB_LITE); mobidb-lite (MOBIDB_LITE); IPR045087 (PANTHER); PTHR11709:SF416 (PANTHER); IPR033138 (PROSITE_PATTERNS); IPR002355 (PROSITE_PATTERNS); IPR033138 (PROSITE_PATTERNS); cd13905 (CDD); cd13858 (CDD); IPR008972 (SUPERFAMIL…	F:GO:0005507; F:GO:0016491	F:copper ion binding; F:oxidoreductase activity
Sgl021925	SGL_410	complement(297893..337212)	2.52581	2.43892	5.42237	4.177e-05	0.007596	midasin-like	P:GO:0000027; F:GO:0005524; F:GO:0016887; C:GO:0005634	P:ribosomal large subunit assembly; F:ATP binding; F:ATP hydrolysis activity; C:nucleus	EC:3.6.1; EC:3.6; EC:3	Acting on acid anhydrides; Acting on acid anhydrides; Hydrolases	PR00830 (PRINTS); IPR027417 (G3DSA:3.40.50.GENE3D); IPR040848 (PFAM); IPR011704 (PFAM); IPR027417 (G3DSA:3.40.50.GENE3D); IPR041190 (PFAM); IPR027417 (G3DSA:3.40.50.GENE3D); IPR027417 (G3DSA:3.40.50.GENE3D); mobidb-lite (MOBIDB_LITE); PTHR48103 (PANTHER); cd00009 (CDD); cd00009 (CDD); cd00009 (CDD); cd00009 (CDD); cd00009 (CDD); IPR027417 (SUPERFAMILY); IPR027417 (SUPERFAMILY); IPR027417 (SUPERFA…	F:GO:0005524; F:GO:0016887	F:ATP binding; F:ATP hydrolysis activity
Sgl015111	SGL_264	477308..482740	242.099	1.78899	3.45572	8.384e-05	0.0122248	60S ribosomal protein L28-like	P:GO:0000184; P:GO:0002181; P:GO:0006412; P:GO:0006413; P:GO:0006614; P:GO:0015833; F:GO:0003735; C:GO:0005840; C:GO:0022625; C:GO:0030425; C:GO:0036464; C:GO:0044297	P:nuclear-transcribed mRNA catabolic process, nonsense-mediated decay; P:cytoplasmic translation; P:translation; P:translational initiation; P:SRP-dependent cotranslational protein targeting to membrane; P:peptide transport; F:structural constituent of ribosome; C:ribosome; C:cytosolic large ribosomal subunit; C:dendrite; C:cytoplasmic ribonucleoprotein granule; C:cell body	0	0	G3DSA:3.30.390.110 (GENE3D); IPR029004 (PFAM); PTHR10544:SF0 (PANTHER); IPR002672 (PANTHER)	P:GO:0006412; F:GO:0003735; C:GO:0005840	P:translation; F:structural constituent of ribosome; C:ribosome
Sgl023518	SGL_596	194911..206669	1.37337	-11.5117	-2919.88	7.72e-06	0.001864	E3 ubiquitin-protein ligase DZIP3-like	F:GO:0005515; C:GO:0016020	F:protein binding; C:membrane	0	0	IPR036770 (G3DSA:1.25.40.GENE3D); IPR002110 (PFAM); IPR041249 (PFAM); IPR036770 (G3DSA:1.25.40.GENE3D); PTHR24126 (PANTHER); PTHR24126:SF14 (PANTHER); PTHR24126:SF14 (PANTHER); PTHR24126 (PANTHER); IPR002110 (PROSITE_PROFILES); PS50297 (PROSITE_PROFILES); IPR002110 (PROSITE_PROFILES); IPR036770 (SUPERFAMILY); IPR036770 (SUPERFAMILY)	F:GO:0005515	F:protein binding
Sgl024210	SGL_621	293367..297833	8.04818	-11.412	-2725	5.017e-06	0.001378	serine/threonine-protein phosphatase 6 regulatory ankyrin repeat subunit B-like	F:GO:0005515	F:protein binding	0	0	IPR002110 (PRINTS); IPR002110 (PFAM); IPR002110 (PFAM); IPR002110 (PFAM); IPR002110 (PFAM); IPR036770 (G3DSA:1.25.40.GENE3D); IPR036770 (G3DSA:1.25.40.GENE3D); IPR036770 (G3DSA:1.25.40.GENE3D); IPR036770 (G3DSA:1.25.40.GENE3D); IPR036770 (G3DSA:1.25.40.GENE3D); PTHR24123 (PANTHER); IPR002110 (PROSITE_PROFILES); PS50297 (PROSITE_PROFILES); IPR002110 (PROSITE_PROFILES); IPR002110 (PROSITE_PROFILES)…	F:GO:0005515	F:protein binding
Sgl004666	SGL_13	complement(2663335..2673047)	18.3217	-10.3901	-1341.95	2.059e-05	0.004243	Hypothetical predicted protein	F:GO:0005515	F:protein binding	0	0	IPR002350 (PFAM); IPR002350 (PFAM); G3DSA:3.30.60.30 (GENE3D); PTHR21131 (PANTHER); IPR002350 (PROSITE_PATTERNS); IPR002350 (PROSITE_PATTERNS); IPR002350 (PROSITE_PATTERNS); IPR002350 (PROSITE_PATTERNS); IPR002350 (PROSITE_PROFILES); IPR002350 (PROSITE_PROFILES); IPR002350 (PROSITE_PROFILES); IPR002350 (PROSITE_PROFILES); IPR002350 (PROSITE_PROFILES); IPR002350 (PROSITE_PROFILES); cd00104 (CDD); …	F:GO:0005515	F:protein binding
Sgl028958	SGL_1021	complement(4999..33352)	2.59719	-9.27056	-617.611	0.0004244	0.0345241	Hypothetical predicted protein	F:GO:0005525	F:GTP binding	0	0	IPR027417 (G3DSA:3.40.50.GENE3D); PTHR14241:SF1 (PANTHER); PTHR14241 (PANTHER); cd00882 (CDD); IPR027417 (SUPERFAMILY)	no GO terms	no GO terms
Sgl020316	SGL_236	complement(351764..363727)	2.81687	-9.23491	-602.538	0.0001866	0.0201732	unnamed protein product	P:GO:0007166; P:GO:0007186; P:GO:0016525; F:GO:0004930; F:GO:0005179; C:GO:0005576; C:GO:0005886; C:GO:0016021	P:cell surface receptor signaling pathway; P:G protein-coupled receptor signaling pathway; P:negative regulation of angiogenesis; F:G protein-coupled receptor activity; F:hormone activity; C:extracellular region; C:plasma membrane; C:integral component of membrane	0	0	IPR004978 (PANTHER); IPR004978 (PANTHER); PTHR11245:SF6 (PANTHER); PTHR11245:SF6 (PANTHER)	F:GO:0005179; C:GO:0005576	F:hormone activity; C:extracellular region
Sgl005248	SGL_15	complement(3673115..3677645)	4.18131	-9.19003	-584.085	0.0003417	0.0300038	probable E3 ubiquitin-protein ligase MID2	P:GO:0002252; P:GO:0007281; P:GO:0007283; P:GO:0032479; P:GO:0032608; P:GO:0034340; P:GO:0040013; P:GO:0044790; P:GO:0044790; P:GO:0046597; P:GO:0051321; P:GO:0051607; P:GO:0070534; F:GO:0008270; F:GO:0061630; C:GO:0005829	P:immune effector process; P:germ cell development; P:spermatogenesis; P:regulation of type I interferon production; P:interferon-beta production; P:response to type I interferon; P:negative regulation of locomotion; P:suppression of viral release by host; P:suppression of viral release by host; P:negative regulation of viral entry into host cell; P:meiotic cell cycle; P:defense response to virus…	EC:2; EC:2.3.2.27	Transferases; RING-type E3 ubiquitin transferase	G3DSA:3.30.160.60 (GENE3D); IPR013083 (G3DSA:3.30.40.GENE3D); IPR027370 (PFAM); PTHR25462 (PANTHER); PTHR25462:SF272 (PANTHER); IPR017907 (PROSITE_PATTERNS); IPR000315 (PROSITE_PROFILES); IPR001841 (PROSITE_PROFILES); IPR000315 (PROSITE_PROFILES); cd19756 (CDD); SSF57845 (SUPERFAMILY); SSF57850 (SUPERFAMILY)	F:GO:0008270	F:zinc ion binding
Sgl019472	SGL_302	372333..378210	1.65214	-8.81089	-449.1	0.000545	0.0391757	uncharacterized protein LOC111101966	0	0	0	0	IPR003609 (PFAM); mobidb-lite (MOBIDB_LITE); IPR003609 (PROSITE_PROFILES); IPR003609 (PROSITE_PROFILES); IPR003609 (PROSITE_PROFILES)	no GO terms	no GO terms
Sgl003739	SGL_21	2918872..2919988	9.99881	-8.79271	-443.475	0.0004439	0.0353629	uncharacterized protein LOC105336960	F:GO:0008061; C:GO:0005576	F:chitin binding; C:extracellular region	0	0	G3DSA:2.170.140.10 (GENE3D); IPR002557 (PFAM); IPR002557 (PROSITE_PROFILES); IPR002557 (PROSITE_PROFILES); IPR036508 (SUPERFAMILY); IPR036508 (SUPERFAMILY)	F:GO:0008061; C:GO:0005576	F:chitin binding; C:extracellular region
Sgl006412	SGL_27	2568216..2573154	3.61502	-8.70526	-417.392	0.0007423	0.0482038	vacuolar protein sorting-associated protein 4-like	F:GO:0005524; F:GO:0016887; C:GO:0031902	F:ATP binding; F:ATP hydrolysis activity; C:late endosome membrane	EC:3.6.1; EC:3.6; EC:3	Acting on acid anhydrides; Acting on acid anhydrides; Hydrolases	G3DSA:1.10.8.60 (GENE3D); IPR003959 (PFAM); IPR027417 (G3DSA:3.40.50.GENE3D); IPR015415 (PFAM); PTHR23074 (PANTHER); IPR031255 (PTHR23074:PANTHER); IPR003960 (PROSITE_PATTERNS); cd00009 (CDD); IPR027417 (SUPERFAMILY)	F:GO:0005524; F:GO:0016887	F:ATP binding; F:ATP hydrolysis activity
Sgl028872	SGL_1540	complement(67603..71116)	2.75977	-7.77312	-218.746	5.077e-05	0.008718	serine/threonine-protein phosphatase 6 regulatory ankyrin repeat subunit B-like	F:GO:0005515	F:protein binding	EC:6.5.1.6; EC:6.5.1.7; EC:6.5.1.1	DNA ligase (ATP or NAD(+)); DNA ligase (ATP, ADP or GTP); DNA ligase (ATP)	IPR002110 (PRINTS); IPR002110 (PFAM); IPR036770 (G3DSA:1.25.40.GENE3D); IPR002110 (PFAM); IPR002110 (PFAM); IPR036770 (G3DSA:1.25.40.GENE3D); IPR036770 (G3DSA:1.25.40.GENE3D); IPR036770 (G3DSA:1.25.40.GENE3D); PTHR24123:SF33 (PANTHER); PTHR24123:SF33 (PANTHER); PTHR24123 (PANTHER); IPR002110 (PROSITE_PROFILES); PS50297 (PROSITE_PROFILES); IPR002110 (PROSITE_PROFILES); PS50297 (PROSITE_PROFILES); …	F:GO:0005515	F:protein binding
Sgl028409	SGL_1623	1934..6363	1.80962	-7.45095	-174.968	9.326e-06	0.002151	Hypothetical predicted protein	0	0	0	0	no IPS match	no IPS match	no IPS match
Sgl021059	SGL_491	complement(323470..324866)	23.5358	-6.88556	-118.239	4.652e-12	6.536e-09	uncharacterized protein LOC111137438	C:GO:0016021	C:integral component of membrane	0	0	no IPS match	no IPS match	no IPS match
Sgl019882	SGL_283	556300..571109	0.83183	-6.77077	-109.196	0.0001491	0.0175919	M-phase inducer phosphatase-like	P:GO:0000086; P:GO:0007030; P:GO:0007099; P:GO:0007369; P:GO:0007422; P:GO:0007424; P:GO:0007488; P:GO:0007498; P:GO:0008284; P:GO:0035335; P:GO:0040019; P:GO:0045792; P:GO:0045930; P:GO:0045977; P:GO:0051301; P:GO:0060305; P:GO:1902751; F:GO:0004725; F:GO:0004792; F:GO:0008138; C:GO:0005634; C:GO:0005694	P:G2/M transition of mitotic cell cycle; P:Golgi organization; P:centriole replication; P:gastrulation; P:peripheral nervous system development; P:open tracheal system development; P:histoblast morphogenesis; P:mesoderm development; P:positive regulation of cell population proliferation; P:peptidyl-tyrosine dephosphorylation; P:positive regulation of embryonic development; P:negative regulation o…	EC:2.8.1; EC:3.1; EC:3.1.3.48; EC:2; EC:3; EC:2.8; EC:2.8.1.1; EC:3.1.3	Transferring sulfur-containing groups; Acting on ester bonds; Protein-tyrosine-phosphatase; Transferases; Hydrolases; Transferring sulfur-containing groups; Thiosulfate sulfurtransferase; Acting on ester bonds	IPR000751 (PRINTS); IPR001763 (PFAM); IPR036873 (G3DSA:3.40.250.GENE3D); PTHR10828 (PANTHER); IPR001307 (PROSITE_PATTERNS); IPR001307 (PROSITE_PATTERNS); IPR001763 (PROSITE_PROFILES); IPR001763 (PROSITE_PROFILES); IPR000751 (CDD); IPR000751 (CDD); IPR036873 (SUPERFAMILY); IPR036873 (SUPERFAMILY)	P:GO:0006470; P:GO:1902751; F:GO:0004725; F:GO:0004792	P:protein dephosphorylation; P:positive regulation of cell cycle G2/M phase transition; F:protein tyrosine phosphatase activity; F:thiosulfate sulfurtransferase activity
Sgl010937	SGL_144	complement(397449..399137)	16.0844	-6.6756	-102.225	2.146e-12	4.146e-09	uncharacterized protein LOC111118997	0	0	0	0	no IPS match	no IPS match	no IPS match
Sgl027511	SGL_1551	complement(29797..49097)	7.98907	-6.6361	-99.464	0.0005943	0.0413793	lectin BRA-3-like isoform X1	P:GO:0006898; P:GO:0007165; P:GO:0051704; P:GO:0071222; P:GO:0071346; P:GO:0071353; P:GO:0098657; F:GO:0004888; F:GO:0005537; F:GO:0038024; C:GO:0005887; C:GO:0009986; C:GO:0010008	P:receptor-mediated endocytosis; P:signal transduction; P:multi-organism process; P:cellular response to lipopolysaccharide; P:cellular response to interferon-gamma; P:cellular response to interleukin-4; P:import into cell; F:transmembrane signaling receptor activity; F:mannose binding; F:cargo receptor activity; C:integral component of plasma membrane; C:cell surface; C:endosome membrane	0	0	IPR016186 (G3DSA:3.10.100.GENE3D); IPR001304 (PFAM); PTHR22803 (PANTHER); IPR018378 (PROSITE_PATTERNS); IPR018378 (PROSITE_PATTERNS); IPR001304 (PROSITE_PROFILES); IPR001304 (PROSITE_PROFILES); cd00037 (CDD); cd00037 (CDD); IPR016187 (SUPERFAMILY); IPR016187 (SUPERFAMILY)	no GO terms	no GO terms
Sgl028783	SGL_1089	complement(48091..52404)	9.54455	-6.61826	-98.2417	7.502e-10	7.247e-07	receptor-type tyrosine-protein phosphatase T-like	P:GO:0001937; P:GO:0007156; P:GO:0007169; P:GO:0007179; P:GO:0009410; P:GO:0010596; P:GO:0010629; P:GO:0010839; P:GO:0010842; P:GO:0016525; P:GO:0031290; P:GO:0034333; P:GO:0034394; P:GO:0034614; P:GO:0034644; P:GO:0035335; P:GO:0045786; P:GO:0045892; P:GO:0048041; P:GO:0097746; F:GO:0005001; F:GO:0008013; F:GO:0016790; F:GO:0019901; F:GO:0042802; F:GO:0045294; F:GO:0045295; F:GO:0045296; F:GO:00…	P:negative regulation of endothelial cell proliferation; P:homophilic cell adhesion via plasma membrane adhesion molecules; P:transmembrane receptor protein tyrosine kinase signaling pathway; P:transforming growth factor beta receptor signaling pathway; P:response to xenobiotic stimulus; P:negative regulation of endothelial cell migration; P:negative regulation of gene expression; P:negative regu…	EC:3.1; EC:3.1.3.48; EC:3; EC:3.1.2; EC:3.1.3	Acting on ester bonds; Protein-tyrosine-phosphatase; Hydrolases; Acting on ester bonds; Acting on ester bonds	IPR000242 (PFAM); IPR029021 (G3DSA:3.90.190.GENE3D); PTHR19134:SF449 (PANTHER); PTHR19134 (PANTHER); IPR000387 (PROSITE_PROFILES); IPR000242 (PROSITE_PROFILES); cd00047 (CDD); IPR029021 (SUPERFAMILY)	P:GO:0006470; P:GO:0016311; F:GO:0004725; F:GO:0016791	P:protein dephosphorylation; P:dephosphorylation; F:protein tyrosine phosphatase activity; F:phosphatase activity
Sgl008593	SGL_45	1742856..1759979	17.0251	-6.39691	-84.2681	2.179e-15	6.736e-12	tyrosinase-like protein 1	P:GO:0042438; F:GO:0004503; F:GO:0005507	P:melanin biosynthetic process; F:tyrosinase activity; F:copper ion binding	EC:1; EC:1.14; EC:1.14.18.1; EC:1.14.18	Oxidoreductases; Acting on paired donors, with incorporation or reduction of molecular oxygen. The oxygen incorporated need not be derived from O(2); Tyrosinase; Acting on paired donors, with incorporation or reduction of molecular oxygen. The oxygen incorporated need not be derived from O(2)	IPR002227 (PRINTS); IPR008922 (G3DSA:1.10.1280.GENE3D); IPR002227 (PFAM); mobidb-lite (MOBIDB_LITE); mobidb-lite (MOBIDB_LITE); IPR015559 (PTHR11474:PANTHER); IPR015559 (PTHR11474:PANTHER); PTHR11474 (PANTHER); PTHR11474 (PANTHER); IPR002227 (PROSITE_PATTERNS); IPR002227 (PROSITE_PATTERNS); IPR002227 (PROSITE_PATTERNS); IPR008922 (SUPERFAMILY); IPR008922 (SUPERFAMILY)	P:GO:0042438; F:GO:0005507; F:GO:0016491; F:GO:0016716	P:melanin biosynthetic process; F:copper ion binding; F:oxidoreductase activity; F:oxidoreductase activity, acting on paired donors, with incorporation or reduction of molecular oxygen, another compound as one donor, and incorporation of one atom of oxygen
Sgl026862	SGL_1574	complement(27794..31448)	8.06424	-6.30775	-79.2177	0.0001178	0.0151711	ornithine decarboxylase antizyme 1-like	P:GO:0006595; P:GO:0043086; F:GO:0008073; C:GO:0005829	P:polyamine metabolic process; P:negative regulation of catalytic activity; F:ornithine decarboxylase inhibitor activity; C:cytosol	0	0	IPR002993 (PFAM); IPR038581 (G3DSA:3.40.630.GENE3D); IPR002993 (PANTHER); IPR002993 (PROSITE_PATTERNS); IPR016181 (SUPERFAMILY)	F:GO:0008073	F:ornithine decarboxylase inhibitor activity
Sgl003061	SGL_14	2842195..2858207	0.939654	-6.25265	-76.2489	0.0002272	0.0232539	uncharacterized protein LOC105325208 isoform X1	0	0	0	0	PTHR14002:SF17 (PANTHER); PTHR14002 (PANTHER)	no GO terms	no GO terms
Sgl028582	SGL_957	complement(52714..71475)	2.48586	-6.18037	-72.5232	0.0001337	0.0161395	uncharacterized protein LOC111115393 isoform X2	0	0	0	0	IPR036388 (G3DSA:1.10.10.GENE3D); IPR032171 (PFAM); IPR041249 (PFAM)	no GO terms	no GO terms
Sgl026746	SGL_750	238232..242539	23.2322	-6.15964	-71.4884	6.1e-09	3.771e-06	fibrinogen-like protein A	P:GO:0007162; P:GO:0007528; P:GO:0008284; P:GO:0010628; P:GO:0014012; P:GO:0030198; P:GO:0043687; P:GO:0060447; P:GO:0060739; P:GO:0060740; F:GO:0001968; F:GO:0045545; C:GO:0005576; C:GO:0005604; C:GO:0005614; C:GO:0005788	P:negative regulation of cell adhesion; P:neuromuscular junction development; P:positive regulation of cell population proliferation; P:positive regulation of gene expression; P:peripheral nervous system axon regeneration; P:extracellular matrix organization; P:post-translational protein modification; P:bud outgrowth involved in lung branching; P:mesenchymal-epithelial cell signaling involved in …	0	0	IPR014716 (G3DSA:3.90.215.GENE3D); IPR002181 (PFAM); mobidb-lite (MOBIDB_LITE); PTHR19143 (PANTHER); IPR002181 (PROSITE_PROFILES); IPR036056 (SUPERFAMILY)	no GO terms	no GO terms
Sgl019941	SGL_566	complement(278197..298539)	1.51585	-6.15092	-71.0577	0.0001217	0.0151711	alkaline phosphatase	P:GO:0006654; P:GO:0007586; P:GO:0016311; P:GO:0021915; P:GO:0022008; P:GO:0035264; P:GO:0036342; F:GO:0000287; F:GO:0002020; F:GO:0004035; F:GO:0008270; F:GO:0042803; C:GO:0005576; C:GO:0005903; C:GO:0009897; C:GO:0030016	P:phosphatidic acid biosynthetic process; P:digestion; P:dephosphorylation; P:neural tube development; P:neurogenesis; P:multicellular organism growth; P:post-anal tail morphogenesis; F:magnesium ion binding; F:protease binding; F:alkaline phosphatase activity; F:zinc ion binding; F:protein homodimerization activity; C:extracellular region; C:brush border; C:external side of plasma membrane; C:my…	EC:3.1; EC:3; EC:3.1.3.1; EC:3.1.3	Acting on ester bonds; Hydrolases; Alkaline phosphatase; Acting on ester bonds	IPR001952 (PRINTS); IPR017850 (G3DSA:3.40.720.GENE3D); IPR001952 (PFAM); IPR017850 (G3DSA:3.40.720.GENE3D); IPR001952 (PANTHER); IPR001952 (PANTHER); PTHR11596:SF74 (PANTHER); IPR018299 (PROSITE_PATTERNS); IPR001952 (CDD); IPR001952 (CDD); IPR017850 (SUPERFAMILY); IPR017850 (SUPERFAMILY); IPR017850 (SUPERFAMILY)	F:GO:0003824; F:GO:0016791	F:catalytic activity; F:phosphatase activity
Sgl014582	SGL_75	1137784..1171804	18.9268	-6.13474	-70.2653	8.573e-15	2.208e-11	kielin/chordin-like protein	P:GO:0002244; P:GO:0006357; P:GO:0030513; F:GO:0005515; F:GO:0030414; C:GO:0005615	P:hematopoietic progenitor cell differentiation; P:regulation of transcription by RNA polymerase II; P:positive regulation of BMP signaling pathway; F:protein binding; F:peptidase inhibitor activity; C:extracellular space	0	0	G3DSA:2.10.70.10 (GENE3D); IPR008037 (PFAM); IPR042979 (PANTHER); IPR001007 (PROSITE_PROFILES); IPR001007 (PROSITE_PROFILES); IPR001007 (PROSITE_PROFILES); IPR001007 (PROSITE_PROFILES); IPR001007 (PROSITE_PROFILES); IPR008037 (PROSITE_PROFILES); SSF57603 (SUPERFAMILY); SSF57603 (SUPERFAMILY); SSF57603 (SUPERFAMILY); SSF57603 (SUPERFAMILY); SSF57603 (SUPERFAMILY); SSF57603 (SUPERFAMILY); SSF57603 …	F:GO:0005515; F:GO:0030414	F:protein binding; F:peptidase inhibitor activity
Sgl023756	SGL_403	275299..285495	25.3905	-6.0751	-67.4199	9.624e-11	1.144e-07	mantle protein-like	C:GO:0005576	C:extracellular region	0	0	no IPS match	no IPS match	no IPS match
Sgl005169	SGL_15	1467815..1474393	23.2956	-6.04091	-65.8406	9.408e-16	3.635e-12	chorion peroxidase-like	P:GO:0006979; P:GO:0098869; F:GO:0004601; F:GO:0020037	P:response to oxidative stress; P:cellular oxidant detoxification; F:peroxidase activity; F:heme binding	EC:1.11; EC:1; EC:1.11.1; EC:1.11.1.7	Acting on a peroxide as acceptor; Oxidoreductases; Acting on a peroxide as acceptor; Peroxidase	IPR019791 (PRINTS); IPR037120 (G3DSA:1.10.640.GENE3D); IPR019791 (PFAM); mobidb-lite (MOBIDB_LITE); PTHR11475 (PANTHER); IPR019791 (PROSITE_PROFILES); cd09823 (CDD); IPR010255 (SUPERFAMILY)	P:GO:0006979; F:GO:0004601; F:GO:0020037	P:response to oxidative stress; F:peroxidase activity; F:heme binding
Sgl014872	SGL_194	853624..857713	0.781503	-6.04047	-65.8209	0.0001132	0.0148325	G-protein coupled receptor Mth2	P:GO:0007166; P:GO:0007186; F:GO:0004930; C:GO:0016021	P:cell surface receptor signaling pathway; P:G protein-coupled receptor signaling pathway; F:G protein-coupled receptor activity; C:integral component of membrane	0	0	G3DSA:1.20.1070.10 (GENE3D); IPR000832 (PFAM); PTHR45902 (PANTHER); IPR017981 (PROSITE_PROFILES); cd13952 (CDD)	P:GO:0007166; P:GO:0007186; F:GO:0004888; F:GO:0004930; C:GO:0016021	P:cell surface receptor signaling pathway; P:G protein-coupled receptor signaling pathway; F:transmembrane signaling receptor activity; F:G protein-coupled receptor activity; C:integral component of membrane
Sgl007685	SGL_110	complement(267115..300868)	7.74787	-5.88	-58.8918	5.421e-11	6.983e-08	protein PIF-like	F:GO:0008061; C:GO:0005576	F:chitin binding; C:extracellular region	0	0	PR00453 (PRINTS); IPR036465 (G3DSA:3.40.50.GENE3D); IPR002035 (PFAM); IPR002557 (PFAM); G3DSA:2.170.140.10 (GENE3D); PTHR22588 (PANTHER); IPR002557 (PROSITE_PROFILES); IPR002035 (PROSITE_PROFILES); IPR002035 (PROSITE_PROFILES); IPR002557 (PROSITE_PROFILES); IPR002035 (PROSITE_PROFILES); IPR002557 (PROSITE_PROFILES); cd01450 (CDD); cd01450 (CDD); cd01450 (CDD); IPR013320 (SUPERFAMILY); IPR036508 (…	F:GO:0008061; C:GO:0005576	F:chitin binding; C:extracellular region
Sgl016045	SGL_244	616457..635029	2.99001	-5.85798	-57.9999	2.506e-07	9.221e-05	macrophage mannose receptor 1-like	P:GO:0006898; P:GO:0007165; P:GO:0051704; P:GO:0071222; P:GO:0071346; P:GO:0071353; P:GO:0098657; F:GO:0004888; F:GO:0005537; F:GO:0030246; F:GO:0038024; C:GO:0005887; C:GO:0009986; C:GO:0010008	P:receptor-mediated endocytosis; P:signal transduction; P:multi-organism process; P:cellular response to lipopolysaccharide; P:cellular response to interferon-gamma; P:cellular response to interleukin-4; P:import into cell; F:transmembrane signaling receptor activity; F:mannose binding; F:carbohydrate binding; F:cargo receptor activity; C:integral component of plasma membrane; C:cell surface; C:e…	0	0	IPR001304 (PFAM); IPR016186 (G3DSA:3.10.100.GENE3D); IPR016186 (G3DSA:3.10.100.GENE3D); IPR016186 (G3DSA:3.10.100.GENE3D); IPR016186 (G3DSA:3.10.100.GENE3D); mobidb-lite (MOBIDB_LITE); PTHR22803 (PANTHER); PTHR22803:SF110 (PANTHER); PTHR22803:SF110 (PANTHER); IPR018378 (PROSITE_PATTERNS); IPR001304 (PROSITE_PROFILES); IPR001304 (PROSITE_PROFILES); IPR001304 (PROSITE_PROFILES); IPR001304 (PROSITE_…	no GO terms	no GO terms
Sgl021061	SGL_491	complement(336945..339148)	188.95	-5.85511	-57.8848	1.757e-18	9.051e-15	uncharacterized protein LOC111137438	C:GO:0016021	C:integral component of membrane	0	0	no IPS match	no IPS match	no IPS match
Sgl010945	SGL_144	complement(489508..491196)	10.5967	-5.83079	-56.917	1.197e-09	1.028e-06	uncharacterized protein LOC111118997	0	0	0	0	no IPS match	no IPS match	no IPS match
Sgl008079	SGL_47	complement(1580220..1580693)	8.57444	-5.80636	-55.9614	6.813e-06	0.001698	---NA---	0	0	0	0	no IPS match	no IPS match	no IPS match
Sgl005577	SGL_28	complement(1758468..1761977)	31.9803	-5.71917	-52.6796	3.127e-12	5.37e-09	uncharacterized protein LOC105322213	0	0	0	0	no IPS match	no IPS match	no IPS match
Sgl021060	SGL_491	325946..327482	106.256	-5.64855	-50.1629	1.263e-18	9.051e-15	Hypothetical predicted protein	0	0	0	0	no IPS match	no IPS match	no IPS match
Sgl002864	SGL_17	complement(2326443..2327465)	12.2738	-5.63829	-49.8074	8.86e-09	5.148e-06	uncharacterized protein LOC105349182	C:GO:0016021	C:integral component of membrane	0	0	G3DSA:3.40.50.150 (GENE3D); IPR006342 (TIGRFAM); IPR006342 (PFAM); PTHR34203:SF3 (PANTHER); PTHR34203 (PANTHER); cd02440 (CDD); IPR029063 (SUPERFAMILY)	no GO terms	no GO terms
Sgl027802	SGL_1641	complement(49604..53727)	3.62802	-5.58718	-48.0737	0.0005165	0.0388916	kyphoscoliosis peptidase-like	0	0	0	0	G3DSA:3.10.620.30 (GENE3D); mobidb-lite (MOBIDB_LITE); mobidb-lite (MOBIDB_LITE); mobidb-lite (MOBIDB_LITE); PTHR47020 (PANTHER); IPR038765 (SUPERFAMILY)	no GO terms	no GO terms
Sgl014577	SGL_75	complement(1044979..1051545)	1.45667	-5.56806	-47.4409	0.0006107	0.0417687	kielin/chordin-like protein	F:GO:0005515	F:protein binding	0	0	G3DSA:2.10.70.10 (GENE3D); PTHR46698 (PANTHER); IPR001007 (PROSITE_PROFILES); IPR001007 (PROSITE_PROFILES); IPR001007 (PROSITE_PROFILES); SSF57603 (SUPERFAMILY); SSF57603 (SUPERFAMILY); SSF57603 (SUPERFAMILY); SSF57603 (SUPERFAMILY)	F:GO:0005515	F:protein binding
Sgl021058	SGL_491	316048..318392	110.177	-5.55741	-47.0921	4.405e-24	6.808e-20	Hypothetical predicted protein	0	0	0	0	no IPS match	no IPS match	no IPS match
Sgl028652	SGL_1591	33967..45239	6.08028	-5.51733	-45.8017	5.082e-06	0.001378	putative zinc finger protein	F:GO:0046983	F:protein dimerization activity	0	0	IPR008906 (PFAM); IPR011042 (G3DSA:2.120.10.GENE3D); PTHR46880 (PANTHER); IPR000033 (PROSITE_PROFILES); IPR000033 (PROSITE_PROFILES); IPR012337 (SUPERFAMILY); SSF63825 (SUPERFAMILY)	F:GO:0046983	F:protein dimerization activity
Sgl014842	SGL_194	complement(247311..254552)	5.61898	-5.51431	-45.7061	0.0006378	0.0432348	ergothioneine biosynthesis protein 1-like isoform X1	0	0	0	0	IPR019257 (PFAM); G3DSA:3.40.50.150 (GENE3D); PTHR43397:SF1 (PANTHER); PTHR43397 (PANTHER)	no GO terms	no GO terms
Sgl023787	SGL_526	complement(251026..252891)	3.21642	-5.48286	-44.7204	9.338e-05	0.0131208	G protein-regulated inducer of neurite outgrowth 1-like	0	0	0	0	mobidb-lite (MOBIDB_LITE)	no GO terms	no GO terms
Sgl012694	SGL_83	1363777..1382661	2.03479	-5.46879	-44.2864	1.864e-05	0.003947	regulating synaptic membrane exocytosis protein 2 isoform X1	P:GO:0006887; F:GO:0031267; C:GO:0016020	P:exocytosis; F:small GTPase binding; C:membrane	0	0	IPR041282 (PFAM); IPR013083 (G3DSA:3.30.40.GENE3D); IPR000008 (PFAM); IPR036034 (G3DSA:2.30.42.GENE3D); IPR035892 (G3DSA:2.60.40.GENE3D); IPR035892 (G3DSA:2.60.40.GENE3D); IPR001478 (PFAM); mobidb-lite (MOBIDB_LITE); mobidb-lite (MOBIDB_LITE); mobidb-lite (MOBIDB_LITE); mobidb-lite (MOBIDB_LITE); mobidb-lite (MOBIDB_LITE); mobidb-lite (MOBIDB_LITE); mobidb-lite (MOBIDB_LITE); mobidb-lite (MOBIDB_…	P:GO:0006887; F:GO:0005515; F:GO:0031267; C:GO:0016020	P:exocytosis; F:protein binding; F:small GTPase binding; C:membrane
Sgl022254	SGL_582	207269..208315	2.06945	-5.46539	-44.1822	0.000153	0.0176509	major egg antigen-like	P:GO:0042026; P:GO:0061077; F:GO:0051082; C:GO:0030018; C:GO:0031430; C:GO:0055120	P:protein refolding; P:chaperone-mediated protein folding; F:unfolded protein binding; C:Z disc; C:M band; C:striated muscle dense body	0	0	IPR001436 (PRINTS); IPR002068 (PFAM); IPR008978 (G3DSA:2.60.40.GENE3D); IPR008978 (G3DSA:2.60.40.GENE3D); mobidb-lite (MOBIDB_LITE); mobidb-lite (MOBIDB_LITE); PTHR45640:SF26 (PANTHER); PTHR45640:SF26 (PANTHER); IPR001436 (PANTHER); IPR002068 (PROSITE_PROFILES); IPR002068 (PROSITE_PROFILES); cd06526 (CDD); cd06526 (CDD); IPR008978 (SUPERFAMILY); IPR008978 (SUPERFAMILY)	no GO terms	no GO terms
Sgl026562	SGL_688	177134..203440	8.27175	-5.42281	-42.8972	1.115e-07	4.657e-05	kunitz-type serine protease inhibitor A-like	P:GO:0030198; F:GO:0004867; F:GO:0005201; C:GO:0005576; C:GO:0005604	P:extracellular matrix organization; F:serine-type endopeptidase inhibitor activity; F:extracellular matrix structural constituent; C:extracellular region; C:basement membrane	0	0	IPR002223 (PRINTS); IPR002223 (PFAM); IPR036880 (G3DSA:4.10.410.GENE3D); PTHR10083 (PANTHER); IPR002223 (PROSITE_PROFILES); IPR002223 (CDD); IPR036880 (SUPERFAMILY)	F:GO:0004867	F:serine-type endopeptidase inhibitor activity
Sgl009254	SGL_59	990222..992293	1.67193	-5.40867	-42.4789	7.028e-05	0.0108628	toll-like receptor Tollo	P:GO:0001774; P:GO:0002224; P:GO:0002683; P:GO:0002755; P:GO:0002758; P:GO:0002792; P:GO:0002793; P:GO:0006805; P:GO:0007250; P:GO:0010557; P:GO:0032611; P:GO:0032717; P:GO:0032720; P:GO:0032735; P:GO:0032755; P:GO:0032757; P:GO:0032760; P:GO:0034136; P:GO:0034137; P:GO:0034166; P:GO:0035666; P:GO:0038123; P:GO:0038124; P:GO:0042133; P:GO:0042495; P:GO:0042496; P:GO:0042742; P:GO:0043032; P:GO:00…	P:microglial cell activation; P:toll-like receptor signaling pathway; P:negative regulation of immune system process; P:MyD88-dependent toll-like receptor signaling pathway; P:innate immune response-activating signal transduction; P:negative regulation of peptide secretion; P:positive regulation of peptide secretion; P:xenobiotic metabolic process; P:activation of NF-kappaB-inducing kinase activi…	0	0	IPR032675 (G3DSA:3.80.10.GENE3D); SSF52058 (SUPERFAMILY)	no GO terms	no GO terms
Sgl015508	SGL_179	15113..19113	1.85725	-5.36644	-41.2533	0.000549	0.0392806	heat shock 70 kDa protein 12A-like	0	0	0	0	G3DSA:3.30.420.40 (GENE3D); G3DSA:3.30.420.40 (GENE3D); PTHR14187 (PANTHER); IPR043129 (SUPERFAMILY); IPR043129 (SUPERFAMILY)	no GO terms	no GO terms
Sgl024261	SGL_1261	complement(61419..66554)	7.38685	-5.28499	-38.9889	4.292e-07	0.0001508	protein shisa-4-like	C:GO:0016021	C:integral component of membrane	0	0	IPR009011 (G3DSA:2.70.130.GENE3D); mobidb-lite (MOBIDB_LITE); mobidb-lite (MOBIDB_LITE); IPR044865 (PROSITE_PROFILES); IPR009011 (SUPERFAMILY)	no GO terms	no GO terms
Sgl017649	SGL_223	34722..37533	4.68073	-5.12038	-34.7847	6.122e-06	0.001632	tyrosinase-like protein 2	P:GO:0042438; F:GO:0004503; F:GO:0005507	P:melanin biosynthetic process; F:tyrosinase activity; F:copper ion binding	EC:1; EC:1.14; EC:1.14.18.1; EC:1.14.18	Oxidoreductases; Acting on paired donors, with incorporation or reduction of molecular oxygen. The oxygen incorporated need not be derived from O(2); Tyrosinase; Acting on paired donors, with incorporation or reduction of molecular oxygen. The oxygen incorporated need not be derived from O(2)	IPR008922 (G3DSA:1.10.1280.GENE3D); IPR002227 (PFAM); mobidb-lite (MOBIDB_LITE); mobidb-lite (MOBIDB_LITE); PTHR11474 (PANTHER); IPR015559 (PTHR11474:PANTHER); IPR008922 (SUPERFAMILY)	P:GO:0042438; F:GO:0005507; F:GO:0016491; F:GO:0016716	P:melanin biosynthetic process; F:copper ion binding; F:oxidoreductase activity; F:oxidoreductase activity, acting on paired donors, with incorporation or reduction of molecular oxygen, another compound as one donor, and incorporation of one atom of oxygen
Sgl021979	SGL_569	complement(270171..286016)	2.53902	-5.05939	-33.3449	0.0003118	0.0285568	low affinity immunoglobulin epsilon Fc receptor-like	P:GO:0001502; P:GO:0001503; P:GO:0002063; P:GO:0006508; P:GO:0007507; P:GO:0009314; P:GO:0009410; P:GO:0009410; P:GO:0009612; P:GO:0009629; P:GO:0009749; P:GO:0010259; P:GO:0010447; P:GO:0014070; P:GO:0018146; P:GO:0021510; P:GO:0030166; P:GO:0030199; P:GO:0030336; P:GO:0042340; P:GO:0043436; P:GO:0043933; P:GO:0060591; P:GO:0071363; F:GO:0005201; F:GO:0005509; F:GO:0005540; F:GO:0031406; F:GO:00…	P:cartilage condensation; P:ossification; P:chondrocyte development; P:proteolysis; P:heart development; P:response to radiation; P:response to xenobiotic stimulus; P:response to xenobiotic stimulus; P:response to mechanical stimulus; P:response to gravity; P:response to glucose; P:multicellular organism aging; P:response to acidic pH; P:response to organic cyclic compound; P:keratan sulfate bios…	0	0	IPR001304 (PFAM); G3DSA:2.10.25.10 (GENE3D); IPR016186 (G3DSA:3.10.100.GENE3D); PTHR22804:SF42 (PANTHER); PTHR22804 (PANTHER); IPR000742 (PROSITE_PATTERNS); IPR000742 (PROSITE_PATTERNS); IPR018378 (PROSITE_PATTERNS); IPR001304 (PROSITE_PROFILES); IPR000742 (PROSITE_PROFILES); cd00037 (CDD); IPR016187 (SUPERFAMILY)	no GO terms	no GO terms
Sgl004451	SGL_36	140523..150852	0.977576	-5.05735	-33.2978	0.0006049	0.041556	uncharacterized protein LOC105327363 isoform X1	F:GO:0046983	F:protein dimerization activity	0	0	IPR011598 (PFAM); IPR036638 (G3DSA:4.10.280.GENE3D); mobidb-lite (MOBIDB_LITE); mobidb-lite (MOBIDB_LITE); mobidb-lite (MOBIDB_LITE); mobidb-lite (MOBIDB_LITE); mobidb-lite (MOBIDB_LITE); IPR011598 (PROSITE_PROFILES); IPR036638 (SUPERFAMILY)	F:GO:0046983	F:protein dimerization activity
Sgl013504	SGL_138	446583..458934	1.6813	-5.05505	-33.2446	0.0001192	0.0151711	ankyrin repeat and death domain-containing protein 1A isoform X8	F:GO:0005515	F:protein binding	EC:3.4.21.93	Proprotein convertase 1	IPR002110 (PRINTS); IPR036770 (G3DSA:1.25.40.GENE3D); IPR036770 (G3DSA:1.25.40.GENE3D); IPR036770 (G3DSA:1.25.40.GENE3D); IPR020683 (PFAM); PTHR24126 (PANTHER); IPR002110 (PROSITE_PROFILES); IPR002110 (PROSITE_PROFILES); PS50297 (PROSITE_PROFILES); IPR002110 (PROSITE_PROFILES); PS50297 (PROSITE_PROFILES); IPR002110 (PROSITE_PROFILES); PS50297 (PROSITE_PROFILES); IPR002110 (PROSITE_PROFILES); PS50…	F:GO:0005515	F:protein binding
Sgl008164	SGL_34	complement(1651685..1662555)	1.01422	-4.96495	-31.2319	0.0007278	0.0475957	Acid-sensing ion channel 1	P:GO:0035725; F:GO:0005272; C:GO:0016021	P:sodium ion transmembrane transport; F:sodium channel activity; C:integral component of membrane	EC:7	Translocases	IPR001873 (PRINTS); G3DSA:2.60.470.10 (GENE3D); IPR001873 (PFAM); IPR001873 (PFAM); G3DSA:1.10.287.770 (GENE3D); IPR001873 (PANTHER)	P:GO:0006814; F:GO:0005272; C:GO:0016020	P:sodium ion transport; F:sodium channel activity; C:membrane
Sgl014556	SGL_75	512126..521756	5.49967	-4.95898	-31.1029	1.267e-08	6.753e-06	proline-rich protein 36-like	0	0	0	0	mobidb-lite (MOBIDB_LITE); mobidb-lite (MOBIDB_LITE); mobidb-lite (MOBIDB_LITE); mobidb-lite (MOBIDB_LITE); mobidb-lite (MOBIDB_LITE); mobidb-lite (MOBIDB_LITE); mobidb-lite (MOBIDB_LITE); mobidb-lite (MOBIDB_LITE); mobidb-lite (MOBIDB_LITE); mobidb-lite (MOBIDB_LITE); mobidb-lite (MOBIDB_LITE); mobidb-lite (MOBIDB_LITE); mobidb-lite (MOBIDB_LITE); mobidb-lite (MOBIDB_LITE); mobidb-lite (MOBIDB_L…	no GO terms	no GO terms
Sgl027737	SGL_1088	complement(120187..135237)	3.27489	-4.95758	-31.0727	0.0003975	0.0330302	FAS-associated factor 1	P:GO:0002814; P:GO:0045861; P:GO:0061060; C:GO:0005737	P:negative regulation of biosynthetic process of antibacterial peptides active against Gram-negative bacteria; P:negative regulation of proteolysis; P:negative regulation of peptidoglycan recognition protein signaling pathway; C:cytoplasm	0	0	G3DSA:3.10.20.90 (GENE3D); mobidb-lite (MOBIDB_LITE); IPR029071 (SUPERFAMILY)	no GO terms	no GO terms
Sgl020306	SGL_236	161776..173408	84.9504	-4.94908	-30.8902	1.117e-08	6.164e-06	HRAS-like suppressor 3	P:GO:0006641; P:GO:0007031; P:GO:0016042; P:GO:0045786; P:GO:0046485; P:GO:1904177; P:GO:2000026; F:GO:0004623; F:GO:0008970; C:GO:0005777; C:GO:0016021	P:triglyceride metabolic process; P:peroxisome organization; P:lipid catabolic process; P:negative regulation of cell cycle; P:ether lipid metabolic process; P:regulation of adipose tissue development; P:regulation of multicellular organismal development; F:phospholipase A2 activity; F:phospholipase A1 activity; C:peroxisome; C:integral component of membrane	EC:3.1; EC:3.1.1.32; EC:3; EC:3.1.1.1; EC:3.1.1; EC:3.1.1.4	Acting on ester bonds; Phospholipase A(1); Hydrolases; Carboxylesterase; Acting on ester bonds; Phospholipase A(2)	IPR007053 (PFAM); G3DSA:3.90.1720.10 (GENE3D); PTHR13943 (PANTHER); IPR007053 (PROSITE_PROFILES)	no GO terms	no GO terms
Sgl013931	SGL_227	252015..258929	2.89723	-4.9098	-30.0605	6.48e-05	0.0103247	A disintegrin and metalloproteinase with thrombospondin motifs 7	P:GO:0002793; P:GO:0006508; P:GO:0007229; P:GO:0048737; P:GO:0061357; F:GO:0004222; C:GO:0005615; C:GO:0005768; C:GO:0005798	P:positive regulation of peptide secretion; P:proteolysis; P:integrin-mediated signaling pathway; P:imaginal disc-derived appendage development; P:positive regulation of Wnt protein secretion; F:metalloendopeptidase activity; C:extracellular space; C:endosome; C:Golgi-associated vesicle	EC:3.4.24; EC:3.4; EC:3	Acting on peptide bonds (peptidases); Acting on peptide bonds (peptidases); Hydrolases	G3DSA:3.40.1620.60 (GENE3D); IPR024079 (G3DSA:3.40.390.GENE3D); IPR041645 (PFAM); PF13583 (PFAM); PTHR13723:SF200 (PANTHER); PTHR13723 (PANTHER); IPR001590 (PROSITE_PROFILES); SSF55486 (SUPERFAMILY)	P:GO:0006508; F:GO:0004222; F:GO:0008237	P:proteolysis; F:metalloendopeptidase activity; F:metallopeptidase activity
Sgl013568	SGL_169	722339..725980	8.58364	-4.88952	-29.641	1.48e-09	1.204e-06	tyrosinase-like protein 2	P:GO:0042438; F:GO:0004503; F:GO:0005507	P:melanin biosynthetic process; F:tyrosinase activity; F:copper ion binding	EC:1; EC:1.14; EC:1.14.18.1; EC:1.14.18	Oxidoreductases; Acting on paired donors, with incorporation or reduction of molecular oxygen. The oxygen incorporated need not be derived from O(2); Tyrosinase; Acting on paired donors, with incorporation or reduction of molecular oxygen. The oxygen incorporated need not be derived from O(2)	IPR002227 (PRINTS); IPR008922 (G3DSA:1.10.1280.GENE3D); IPR002227 (PFAM); IPR015559 (PTHR11474:PANTHER); PTHR11474 (PANTHER); IPR008922 (SUPERFAMILY)	P:GO:0042438; F:GO:0005507; F:GO:0016491; F:GO:0016716	P:melanin biosynthetic process; F:copper ion binding; F:oxidoreductase activity; F:oxidoreductase activity, acting on paired donors, with incorporation or reduction of molecular oxygen, another compound as one donor, and incorporation of one atom of oxygen
Sgl010338	SGL_146	complement(874455..879704)	12.3221	-4.83996	-28.6401	4.365e-12	6.536e-09	protein PIF-like	F:GO:0008061; C:GO:0005576	F:chitin binding; C:extracellular region	0	0	G3DSA:2.170.140.10 (GENE3D); mobidb-lite (MOBIDB_LITE); mobidb-lite (MOBIDB_LITE); IPR002557 (PROSITE_PROFILES); IPR009030 (SUPERFAMILY); IPR036508 (SUPERFAMILY)	F:GO:0008061; C:GO:0005576	F:chitin binding; C:extracellular region
Sgl003002	SGL_14	complement(1710361..1721624)	0.661668	-4.71339	-26.2344	9.656e-05	0.0133246	angiotensin-converting enzyme-like isoform X2	P:GO:0006508; F:GO:0004180; F:GO:0008237; F:GO:0008241; F:GO:0046872; C:GO:0016020	P:proteolysis; F:carboxypeptidase activity; F:metallopeptidase activity; F:peptidyl-dipeptidase activity; F:metal ion binding; C:membrane	EC:3.4.15; EC:3.4; EC:3; EC:3.4.15.1	Acting on peptide bonds (peptidases); Acting on peptide bonds (peptidases); Hydrolases; Peptidyl-dipeptidase A	IPR001548 (PRINTS); IPR001548 (PFAM); G3DSA:1.10.1370.30 (GENE3D); IPR001548 (PANTHER); PTHR10514:SF41 (PANTHER); IPR001548 (CDD); SSF55486 (SUPERFAMILY)	P:GO:0006508; F:GO:0008237; F:GO:0008241; C:GO:0016020	P:proteolysis; F:metallopeptidase activity; F:peptidyl-dipeptidase activity; C:membrane
Sgl021762	SGL_307	618341..620411	22.9743	-4.69333	-25.8721	1.373e-07	5.586e-05	uncharacterized protein LOC111117698	P:GO:0005975; P:GO:0008152; F:GO:0005509; F:GO:0008061; F:GO:0016787; F:GO:0016798	P:carbohydrate metabolic process; P:metabolic process; F:calcium ion binding; F:chitin binding; F:hydrolase activity; F:hydrolase activity, acting on glycosyl bonds	0	0	G3DSA:1.10.238.10 (GENE3D); IPR018247 (PROSITE_PATTERNS); IPR011992 (SUPERFAMILY)	no GO terms	no GO terms
Sgl010314	SGL_146	440862..442546	61.3144	-4.64925	-25.0937	1.363e-10	1.504e-07	perlucin-like protein isoform X2	0	0	0	0	IPR016186 (G3DSA:3.10.100.GENE3D); IPR001304 (PFAM); IPR001304 (PROSITE_PROFILES); cd00037 (CDD); IPR016187 (SUPERFAMILY)	no GO terms	no GO terms
Sgl013091	SGL_132	complement(853880..886323)	0.383885	-4.59244	-24.1247	0.000673	0.0450371	uncharacterized protein LOC111128608	F:GO:0005509; F:GO:0005515	F:calcium ion binding; F:protein binding	0	0	G3DSA:2.10.25.10 (GENE3D); IPR011030 (G3DSA:1.25.10.GENE3D); PF17963 (PFAM); mobidb-lite (MOBIDB_LITE); mobidb-lite (MOBIDB_LITE); mobidb-lite (MOBIDB_LITE); mobidb-lite (MOBIDB_LITE); mobidb-lite (MOBIDB_LITE); mobidb-lite (MOBIDB_LITE); PTHR16897 (PANTHER); PTHR16897 (PANTHER); PTHR16897:SF2 (PANTHER); PTHR16897 (PANTHER); PTHR16897 (PANTHER); PTHR16897:SF2 (PANTHER); PTHR16897:SF2 (PANTHER); P…	F:GO:0005509; F:GO:0005515	F:calcium ion binding; F:protein binding
Sgl029193	SGL_2637	complement(9265..12842)	18.1511	-4.55961	-23.582	2.924e-09	2.152e-06	deleted in malignant brain tumors 1 protein-like	P:GO:0006897; F:GO:0005044; C:GO:0016020	P:endocytosis; F:scavenger receptor activity; C:membrane	0	0	IPR001190 (PRINTS); IPR036772 (G3DSA:3.10.250.GENE3D); IPR001190 (PFAM); mobidb-lite (MOBIDB_LITE); PTHR19331:SF462 (PANTHER); PTHR19331 (PANTHER); PTHR19331 (PANTHER); IPR001190 (PROSITE_PATTERNS); IPR001190 (PROSITE_PROFILES); IPR001190 (PROSITE_PROFILES); IPR001190 (PROSITE_PROFILES); IPR036772 (SUPERFAMILY); IPR036772 (SUPERFAMILY); IPR036772 (SUPERFAMILY)	F:GO:0005044; C:GO:0016020	F:scavenger receptor activity; C:membrane
Sgl013090	SGL_132	835132..851966	4.25414	-4.52316	-22.9937	2.902e-06	0.0008795	Protein hedgehog	P:GO:0007267	P:cell-cell signaling	0	0	IPR000320 (PFAM); IPR009045 (G3DSA:3.30.1380.GENE3D); IPR009045 (G3DSA:3.30.1380.GENE3D); mobidb-lite (MOBIDB_LITE); PTHR11889:SF31 (PANTHER); PTHR11889 (PANTHER); IPR009045 (SUPERFAMILY)	P:GO:0007267	P:cell-cell signaling
Sgl019470	SGL_302	complement(335969..340626)	2.53365	-4.51103	-22.8011	1.42e-05	0.003136	beta-1,4-N-acetylgalactosaminyltransferase bre-4-like isoform X2	P:GO:0005975; P:GO:0006044; P:GO:0006688; P:GO:0007528; P:GO:0008344; F:GO:0033207; F:GO:0033842; C:GO:0005794	P:carbohydrate metabolic process; P:N-acetylglucosamine metabolic process; P:glycosphingolipid biosynthetic process; P:neuromuscular junction development; P:adult locomotory behavior; F:beta-1,4-N-acetylgalactosaminyltransferase activity; F:N-acetyl-beta-glucosaminyl-glycoprotein 4-beta-N-acetylgalactosaminyltransferase activity; C:Golgi apparatus	EC:2.4.1.90; EC:2.4; EC:2.4.1.38; EC:2; EC:2.4.1.244; EC:2.4.1.22; EC:2.4.1.274; EC:2.4.1	N-acetyllactosamine synthase; Glycosyltransferases; Beta-N-acetylglucosaminylglycopeptide beta-1,4-galactosyltransferase; Transferases; N-acetyl-beta-glucosaminyl-glycoprotein 4-beta-N-; Lactose synthase; Glucosylceramide beta-1,4-galactosyltransferase; Glycosyltransferases	IPR003859 (PRINTS); IPR029044 (G3DSA:3.90.550.GENE3D); IPR027791 (PFAM); IPR027995 (PFAM); IPR003859 (PANTHER); cd00899 (CDD); IPR029044 (SUPERFAMILY)	P:GO:0005975; F:GO:0016757	P:carbohydrate metabolic process; F:glycosyltransferase activity
Sgl017918	SGL_245	complement(111804..145283)	13.7303	-4.50577	-22.7182	3.098e-09	2.167e-06	kielin/chordin-like protein	P:GO:0002244; P:GO:0006357; P:GO:0030513; C:GO:0005615	P:hematopoietic progenitor cell differentiation; P:regulation of transcription by RNA polymerase II; P:positive regulation of BMP signaling pathway; C:extracellular space	0	0	IPR028150 (PFAM); G3DSA:2.10.70.10 (GENE3D); PTHR46698 (PANTHER); SSF57603 (SUPERFAMILY); SSF57603 (SUPERFAMILY); SSF57603 (SUPERFAMILY); SSF57603 (SUPERFAMILY); SSF57603 (SUPERFAMILY)	no GO terms	no GO terms
Sgl010317	SGL_146	488084..491293	29.4485	-4.5002	-22.6306	1.077e-09	9.795e-07	multiple epidermal growth factor-like domains protein 11	P:GO:0050896; F:GO:0004601; C:GO:0016020	P:response to stimulus; F:peroxidase activity; C:membrane	EC:1.11.1	Acting on a peroxide as acceptor	IPR016186 (G3DSA:3.10.100.GENE3D); IPR001304 (PROSITE_PROFILES); cd00037 (CDD); IPR016187 (SUPERFAMILY)	no GO terms	no GO terms
Sgl004738	SGL_31	643121..655143	5.19957	-4.48986	-22.469	1.383e-08	7.123e-06	uncharacterized protein LOC105329902	P:GO:0042438; F:GO:0005507; F:GO:0008061; F:GO:0016716; C:GO:0016021	P:melanin biosynthetic process; F:copper ion binding; F:chitin binding; F:oxidoreductase activity, acting on paired donors, with incorporation or reduction of molecular oxygen, another compound as one donor, and incorporation of one atom of oxygen; C:integral component of membrane	EC:1; EC:1.14; EC:1.14.18	Oxidoreductases; Acting on paired donors, with incorporation or reduction of molecular oxygen. The oxygen incorporated need not be derived from O(2); Acting on paired donors, with incorporation or reduction of molecular oxygen. The oxygen incorporated need not be derived from O(2)	IPR002227 (PRINTS); IPR008922 (G3DSA:1.10.1280.GENE3D); IPR002227 (PFAM); IPR008922 (G3DSA:1.10.1280.GENE3D); mobidb-lite (MOBIDB_LITE); mobidb-lite (MOBIDB_LITE); mobidb-lite (MOBIDB_LITE); IPR015559 (PTHR11474:PANTHER); PTHR11474 (PANTHER); PTHR11474 (PANTHER); IPR015559 (PTHR11474:PANTHER); IPR002227 (PROSITE_PATTERNS); IPR008922 (SUPERFAMILY); IPR008922 (SUPERFAMILY)	P:GO:0042438; F:GO:0005507; F:GO:0016491; F:GO:0016716	P:melanin biosynthetic process; F:copper ion binding; F:oxidoreductase activity; F:oxidoreductase activity, acting on paired donors, with incorporation or reduction of molecular oxygen, another compound as one donor, and incorporation of one atom of oxygen
Sgl008419	SGL_62	complement(1428705..1436099)	4.59789	-4.45715	-21.9652	1.93e-07	7.648e-05	EGF-like domain-containing protein 2	C:GO:0016020	C:membrane	0	0	G3DSA:2.10.25.10 (GENE3D); IPR042235 (G3DSA:2.60.40.GENE3D); mobidb-lite (MOBIDB_LITE); PTHR22907 (PANTHER); IPR000742 (PROSITE_PATTERNS); IPR000742 (PROSITE_PATTERNS); IPR000742 (PROSITE_PATTERNS); IPR001507 (PROSITE_PROFILES); IPR000742 (PROSITE_PROFILES); IPR000742 (PROSITE_PROFILES); cd00054 (CDD); SSF57196 (SUPERFAMILY)	no GO terms	no GO terms
Sgl017389	SGL_217	524084..530505	6.55858	-4.45558	-21.9414	0.0003702	0.0314095	calcium and integrin-binding protein 1-like	P:GO:0001954; P:GO:0002931; P:GO:0006302; P:GO:0007026; P:GO:0007113; P:GO:0007286; P:GO:0008285; P:GO:0010977; P:GO:0030220; P:GO:0030307; P:GO:0031122; P:GO:0032989; P:GO:0033630; P:GO:0038163; P:GO:0043066; P:GO:0045653; P:GO:0045665; P:GO:0050768; P:GO:0051092; P:GO:0051130; P:GO:0051302; P:GO:0051898; P:GO:0070374; P:GO:0070886; P:GO:0071356; P:GO:0071901; P:GO:0071902; P:GO:0090050; P:GO:00…	P:positive regulation of cell-matrix adhesion; P:response to ischemia; P:double-strand break repair; P:negative regulation of microtubule depolymerization; P:endomitotic cell cycle; P:spermatid development; P:negative regulation of cell population proliferation; P:negative regulation of neuron projection development; P:platelet formation; P:positive regulation of cell growth; P:cytoplasmic microt…	0	0	IPR002048 (PFAM); G3DSA:1.10.238.10 (GENE3D); PTHR45791:SF1 (PANTHER); PTHR45791 (PANTHER); IPR018247 (PROSITE_PATTERNS); IPR018247 (PROSITE_PATTERNS); IPR002048 (PROSITE_PROFILES); IPR002048 (PROSITE_PROFILES); IPR011992 (SUPERFAMILY)	F:GO:0005509	F:calcium ion binding
Sgl016232	SGL_395	complement(343556..357936)	1.08361	-4.43086	-21.5686	0.0004872	0.0377213	papilin-like isoform X3	P:GO:0030198; F:GO:0005201; C:GO:0005576; C:GO:0005604	P:extracellular matrix organization; F:extracellular matrix structural constituent; C:extracellular region; C:basement membrane	0	0	IPR013273 (PRINTS); G3DSA:2.60.120.830 (GENE3D); IPR010294 (PFAM); mobidb-lite (MOBIDB_LITE); mobidb-lite (MOBIDB_LITE); PTHR13723:SF20 (PANTHER); PTHR13723 (PANTHER); IPR000884 (PROSITE_PROFILES); IPR000884 (PROSITE_PROFILES); IPR000884 (PROSITE_PROFILES); IPR036383 (SUPERFAMILY); IPR036383 (SUPERFAMILY); IPR036383 (SUPERFAMILY)	no GO terms	no GO terms
Sgl022730	SGL_363	complement(489855..524806)	1.12834	-4.41025	-21.2626	0.0001216	0.0151711	fibrillin-1 isoform X2	0	0	0	0	IPR035234 (PFAM); IPR001304 (PFAM); IPR016186 (G3DSA:3.10.100.GENE3D); PTHR46534 (PANTHER); IPR018378 (PROSITE_PATTERNS); IPR001304 (PROSITE_PROFILES); IPR001304 (PROSITE_PROFILES); cd00037 (CDD); cd00037 (CDD); IPR016187 (SUPERFAMILY); IPR016187 (SUPERFAMILY)	no GO terms	no GO terms
Sgl019186	SGL_195	830386..836309	1.15559	-4.39526	-21.0428	0.0005377	0.0390636	amiloride-sensitive amine oxidase [copper-containing]-like	P:GO:0006805; P:GO:0009308; P:GO:0015695; P:GO:0015898; P:GO:0035874; P:GO:0043312; P:GO:0046677; P:GO:0061476; P:GO:0071242; P:GO:0071280; P:GO:0071420; P:GO:0071466; P:GO:0071504; P:GO:0097185; F:GO:0005507; F:GO:0005509; F:GO:0008131; F:GO:0008144; F:GO:0008201; F:GO:0008270; F:GO:0042803; F:GO:0043168; F:GO:0044877; F:GO:0048038; F:GO:0052597; F:GO:0052598; C:GO:0005777; C:GO:0005886; C:GO:00…	P:xenobiotic metabolic process; P:amine metabolic process; P:organic cation transport; P:amiloride transport; P:cellular response to copper ion starvation; P:neutrophil degranulation; P:response to antibiotic; P:response to anticoagulant; P:cellular response to ammonium ion; P:cellular response to copper ion; P:cellular response to histamine; P:cellular response to xenobiotic stimulus; P:cellular…	EC:1.4; EC:1.4.3; EC:1; EC:1.4.3.22; EC:1.4.3.21	Acting on the CH-NH(2) group of donors; Acting on the CH-NH(2) group of donors; Oxidoreductases; Diamine oxidase; Primary-amine oxidase	IPR000269 (PRINTS); IPR015802 (PFAM); G3DSA:3.10.450.40 (GENE3D); IPR015798 (PFAM); IPR015800 (PFAM); G3DSA:3.10.450.40 (GENE3D); IPR036460 (G3DSA:2.70.98.GENE3D); mobidb-lite (MOBIDB_LITE); PTHR10638:SF20 (PANTHER); IPR000269 (PANTHER); IPR000269 (PROSITE_PATTERNS); IPR016182 (SUPERFAMILY); IPR016182 (SUPERFAMILY); IPR036460 (SUPERFAMILY)	P:GO:0009308; F:GO:0005507; F:GO:0008131; F:GO:0048038	P:amine metabolic process; F:copper ion binding; F:primary amine oxidase activity; F:quinone binding
Sgl017803	SGL_259	complement(471633..482367)	1.01155	-4.33333	-20.1586	0.0001998	0.0211487	mediator of DNA damage checkpoint protein 1	0	0	0	0	mobidb-lite (MOBIDB_LITE); mobidb-lite (MOBIDB_LITE); mobidb-lite (MOBIDB_LITE); mobidb-lite (MOBIDB_LITE); mobidb-lite (MOBIDB_LITE); mobidb-lite (MOBIDB_LITE); mobidb-lite (MOBIDB_LITE); mobidb-lite (MOBIDB_LITE); mobidb-lite (MOBIDB_LITE); PTHR37431 (PANTHER)	no GO terms	no GO terms
Sgl017147	SGL_198	171201..201712	0.550296	-4.3178	-19.9428	0.0005283	0.0390636	heat shock 70 kDa protein 12A-like	F:GO:0005524; F:GO:0016887	F:ATP binding; F:ATP hydrolysis activity	EC:3.6.1; EC:3.6; EC:3	Acting on acid anhydrides; Acting on acid anhydrides; Hydrolases	IPR013126 (PFAM); G3DSA:3.90.640.10 (GENE3D); G3DSA:3.30.420.40 (GENE3D); G3DSA:3.90.640.10 (GENE3D); G3DSA:3.30.420.40 (GENE3D); G3DSA:3.30.420.40 (GENE3D); G3DSA:3.30.420.40 (GENE3D); PTHR14187 (PANTHER); IPR043129 (SUPERFAMILY); IPR043129 (SUPERFAMILY); IPR043129 (SUPERFAMILY); IPR043129 (SUPERFAMILY)	F:GO:0005524; F:GO:0016887	F:ATP binding; F:ATP hydrolysis activity
Sgl019335	SGL_228	complement(233297..241865)	9.8723	-4.28275	-19.4642	0.0005127	0.0388459	atlastin-2-like isoform X2	F:GO:0003924; F:GO:0005525	F:GTPase activity; F:GTP binding	EC:3.6.1; EC:3.6; EC:3	Acting on acid anhydrides; Acting on acid anhydrides; Hydrolases	IPR015894 (PFAM); IPR027417 (G3DSA:3.40.50.GENE3D); PTHR10751:SF29 (PANTHER); PTHR10751 (PANTHER); IPR030386 (PROSITE_PROFILES); IPR027417 (SUPERFAMILY)	F:GO:0003924; F:GO:0005525	F:GTPase activity; F:GTP binding
Sgl024126	SGL_493	complement(71404..78993)	0.813058	-4.28211	-19.4556	0.0003719	0.0314095	four-jointed box protein 1-like	P:GO:0001737; P:GO:0006468; P:GO:0007267; P:GO:0007446; P:GO:0007474; P:GO:0010842; P:GO:0016348; P:GO:0035159; P:GO:0042067; P:GO:0043393; P:GO:0044719; P:GO:0045198; F:GO:0004672; F:GO:0017147; C:GO:0005615; C:GO:0005886; C:GO:0016021	P:establishment of imaginal disc-derived wing hair orientation; P:protein phosphorylation; P:cell-cell signaling; P:imaginal disc growth; P:imaginal disc-derived wing vein specification; P:retina layer formation; P:imaginal disc-derived leg joint morphogenesis; P:regulation of tube length, open tracheal system; P:establishment of ommatidial planar polarity; P:regulation of protein binding; P:regu…	EC:2.7.1; EC:2.7; EC:2	Transferring phosphorus-containing groups; Transferring phosphorus-containing groups; Transferases	IPR024868 (PRINTS); mobidb-lite (MOBIDB_LITE); mobidb-lite (MOBIDB_LITE); IPR024868 (PANTHER)	no GO terms	no GO terms
Sgl007337	SGL_37	645111..648694	4.7234	-4.27489	-19.3584	1.175e-05	0.002671	uncharacterized protein LOC105321899	0	0	0	0	mobidb-lite (MOBIDB_LITE); mobidb-lite (MOBIDB_LITE); mobidb-lite (MOBIDB_LITE); mobidb-lite (MOBIDB_LITE); mobidb-lite (MOBIDB_LITE); mobidb-lite (MOBIDB_LITE); mobidb-lite (MOBIDB_LITE)	no GO terms	no GO terms
Sgl022988	SGL_282	485461..486087	30.7007	-4.27247	-19.326	0.0002818	0.027053	macrophage-expressed gene 1 protein-like	C:GO:0016021; C:GO:0030659	C:integral component of membrane; C:cytoplasmic vesicle membrane	0	0	IPR020864 (PFAM); PTHR31463:SF4 (PANTHER); IPR039707 (PANTHER); IPR020864 (PROSITE_PROFILES)	no GO terms	no GO terms
Sgl006904	SGL_39	2110285..2118873	0.746131	-4.18049	-18.1323	0.0004059	0.0335467	uncharacterized protein LOC111102869	C:GO:0016021	C:integral component of membrane	0	0	IPR043159 (G3DSA:2.60.120.GENE3D); IPR035914 (G3DSA:2.60.120.GENE3D); IPR035914 (G3DSA:2.60.120.GENE3D); mobidb-lite (MOBIDB_LITE); mobidb-lite (MOBIDB_LITE); mobidb-lite (MOBIDB_LITE); mobidb-lite (MOBIDB_LITE); mobidb-lite (MOBIDB_LITE); mobidb-lite (MOBIDB_LITE); mobidb-lite (MOBIDB_LITE); PTHR45645 (PANTHER); PTHR45645:SF50 (PANTHER); PTHR45645:SF50 (PANTHER); PTHR45645 (PANTHER)	no GO terms	no GO terms
Sgl000310	SGL_1	complement(163893..170789)	2.36967	-4.15107	-17.7662	7.815e-05	0.0116699	uncharacterized protein LOC111136785 isoform X2	C:GO:0016020	C:membrane	0	0	no IPS match	no IPS match	no IPS match
Sgl004541	SGL_36	1846273..1852668	8.13942	-4.13564	-17.5772	4.857e-08	2.275e-05	putative beta-hexosaminidase	P:GO:0005975; F:GO:0004563; F:GO:0030247	P:carbohydrate metabolic process; F:beta-N-acetylhexosaminidase activity; F:polysaccharide binding	EC:3.2; EC:3.2.1.52; EC:3; EC:3.2.1	Glycosylases; Beta-N-acetylhexosaminidase; Hydrolases; Glycosylases	IPR025705 (PRINTS); IPR012291 (G3DSA:2.60.40.GENE3D); IPR029018 (G3DSA:3.30.379.GENE3D); G3DSA:3.20.20.80 (GENE3D); IPR015882 (PFAM); IPR015883 (PFAM); IPR004866 (PFAM); mobidb-lite (MOBIDB_LITE); mobidb-lite (MOBIDB_LITE); mobidb-lite (MOBIDB_LITE); mobidb-lite (MOBIDB_LITE); PTHR22600:SF12 (PANTHER); IPR025705 (PANTHER); IPR008965 (SUPERFAMILY); IPR029018 (SUPERFAMILY); IPR017853 (SUPERFAMILY)	P:GO:0005975; F:GO:0004553; F:GO:0004563; F:GO:0030246; F:GO:0030247	P:carbohydrate metabolic process; F:hydrolase activity, hydrolyzing O-glycosyl compounds; F:beta-N-acetylhexosaminidase activity; F:carbohydrate binding; F:polysaccharide binding
Sgl000305	SGL_0	7052173..7053503	2.88302	-4.13241	-17.538	0.0005184	0.0388916	ankyrin repeat domain-containing protein 50-like	P:GO:0006468; F:GO:0004674; F:GO:0005515; F:GO:0106310	P:protein phosphorylation; F:protein serine/threonine kinase activity; F:protein binding; F:protein serine kinase activity	EC:2.7.1	Transferring phosphorus-containing groups	IPR002110 (PFAM); IPR002110 (PFAM); IPR036770 (G3DSA:1.25.40.GENE3D); PTHR24134 (PANTHER); PTHR24134:SF9 (PANTHER); IPR002110 (PROSITE_PROFILES); PS50297 (PROSITE_PROFILES); IPR002110 (PROSITE_PROFILES); IPR002110 (PROSITE_PROFILES); PS50297 (PROSITE_PROFILES); IPR036770 (SUPERFAMILY)	F:GO:0005515	F:protein binding
Sgl016711	SGL_200	219421..221263	7.43984	-4.12736	-17.4767	0.0005352	0.0390636	lysozyme 1-like	P:GO:0002376; P:GO:0009253; F:GO:0008270; F:GO:0008745	P:immune system process; P:peptidoglycan catabolic process; F:zinc ion binding; F:N-acetylmuramoyl-L-alanine amidase activity	EC:3.5.1.28	N-acetylmuramoyl-L-alanine amidase	no IPS match	no IPS match	no IPS match
Sgl013089	SGL_132	complement(794074..830124)	0.974816	-4.12295	-17.4233	9.035e-05	0.0130505	Delta-like protein 1	F:GO:0005509; F:GO:0005515; C:GO:0016021	F:calcium ion binding; F:protein binding; C:integral component of membrane	0	0	G3DSA:2.10.25.10 (GENE3D); IPR011030 (G3DSA:1.25.10.GENE3D); PF17963 (PFAM); mobidb-lite (MOBIDB_LITE); mobidb-lite (MOBIDB_LITE); mobidb-lite (MOBIDB_LITE); mobidb-lite (MOBIDB_LITE); mobidb-lite (MOBIDB_LITE); mobidb-lite (MOBIDB_LITE); mobidb-lite (MOBIDB_LITE); mobidb-lite (MOBIDB_LITE); mobidb-lite (MOBIDB_LITE); mobidb-lite (MOBIDB_LITE); mobidb-lite (MOBIDB_LITE); PTHR16897:SF2 (PANTHER); …	F:GO:0005515	F:protein binding
Sgl019172	SGL_195	complement(492284..493669)	97.9664	-4.09287	-17.0638	3.705e-09	2.386e-06	uncharacterized protein LOC105331509	F:GO:0005515; C:GO:0016021	F:protein binding; C:integral component of membrane	0	0	IPR008983 (G3DSA:2.60.120.GENE3D); IPR008983 (SUPERFAMILY)	F:GO:0005515	F:protein binding
Sgl010340	SGL_146	complement(901974..906946)	5.67233	-4.06357	-16.7207	8.992e-09	5.148e-06	protein PIF-like	F:GO:0008061; C:GO:0005576	F:chitin binding; C:extracellular region	0	0	IPR002557 (PROSITE_PROFILES); PS51257 (PROSITE_PROFILES); IPR036508 (SUPERFAMILY); IPR013320 (SUPERFAMILY)	F:GO:0008061; C:GO:0005576	F:chitin binding; C:extracellular region
Sgl010714	SGL_55	272020..273057	38.3372	-3.98783	-15.8656	1.971e-08	9.518e-06	cystatin A	P:GO:0010951; F:GO:0004869	P:negative regulation of endopeptidase activity; F:cysteine-type endopeptidase inhibitor activity	0	0	G3DSA:3.10.450.10 (GENE3D); PTHR11414:SF21 (PANTHER); IPR001713 (PANTHER); SSF54403 (SUPERFAMILY)	F:GO:0004866	F:endopeptidase inhibitor activity
Sgl018767	SGL_301	554110..555342	5.00154	-3.9441	-15.3919	0.0001521	0.0176509	neuronal acetylcholine receptor subunit alpha-6	P:GO:0034220; F:GO:0004888; F:GO:0005230; C:GO:0016021	P:ion transmembrane transport; F:transmembrane signaling receptor activity; F:extracellular ligand-gated ion channel activity; C:integral component of membrane	EC:7	Translocases	IPR006201 (PRINTS); IPR006202 (PFAM); IPR006029 (PFAM); G3DSA:1.20.58.390 (GENE3D); IPR036734 (G3DSA:2.70.170.GENE3D); IPR006201 (PANTHER); PTHR18945:SF860 (PANTHER); cd18989 (CDD); cd19051 (CDD); IPR036734 (SUPERFAMILY); IPR036719 (SUPERFAMILY)	P:GO:0006811; P:GO:0034220; F:GO:0004888; F:GO:0005216; F:GO:0005230; C:GO:0016021	P:ion transport; P:ion transmembrane transport; F:transmembrane signaling receptor activity; F:ion channel activity; F:extracellular ligand-gated ion channel activity; C:integral component of membrane
Sgl016758	SGL_201	603174..604859	2.53055	-3.93953	-15.3433	0.0002366	0.0239342	uncharacterized protein LOC105319151	0	0	0	0	no IPS match	no IPS match	no IPS match
Sgl011396	SGL_78	15994..63740	1.15741	-3.93676	-15.3138	0.0005409	0.0390636	Hypothetical predicted protein	F:GO:0005515; C:GO:0016021	F:protein binding; C:integral component of membrane	0	0	IPR015943 (G3DSA:2.130.10.GENE3D); PTHR21419:SF30 (PANTHER); IPR045232 (PANTHER); IPR028994 (SUPERFAMILY)	F:GO:0005515	F:protein binding
Sgl011440	SGL_78	complement(1135994..1153310)	1.41067	-3.93338	-15.278	6.283e-06	0.001646	electroneutral sodium bicarbonate exchanger 1-like	P:GO:0002066; P:GO:0006486; P:GO:0006821; P:GO:0007601; P:GO:0009416; P:GO:0009791; P:GO:0015701; P:GO:0021747; P:GO:0021860; P:GO:0035264; P:GO:0035641; P:GO:0035725; P:GO:0046666; P:GO:0048854; P:GO:0051453; P:GO:0060117; P:GO:0060219; P:GO:0060563; P:GO:0061299; P:GO:0098656; P:GO:1902600; F:GO:0005452; F:GO:0008510; F:GO:0015301; F:GO:0042802; C:GO:0005887; C:GO:0016323; C:GO:0016324; C:GO:00…	P:columnar/cuboidal epithelial cell development; P:protein glycosylation; P:chloride transport; P:visual perception; P:response to light stimulus; P:post-embryonic development; P:bicarbonate transport; P:cochlear nucleus development; P:pyramidal neuron development; P:multicellular organism growth; P:locomotory exploration behavior; P:sodium ion transmembrane transport; P:retinal cell programmed c…	EC:7	Translocases	IPR003020 (PRINTS); IPR003024 (PRINTS); IPR013769 (PFAM); IPR003020 (TIGRFAM); IPR011531 (PFAM); IPR016152 (G3DSA:3.40.930.GENE3D); G3DSA:1.10.287.570 (GENE3D); mobidb-lite (MOBIDB_LITE); mobidb-lite (MOBIDB_LITE); mobidb-lite (MOBIDB_LITE); mobidb-lite (MOBIDB_LITE); mobidb-lite (MOBIDB_LITE); mobidb-lite (MOBIDB_LITE); mobidb-lite (MOBIDB_LITE); PTHR11453:SF36 (PANTHER); IPR003020 (PANTHER); IP…	P:GO:0006820; F:GO:0005452; F:GO:0008509; C:GO:0016020; C:GO:0016021	P:anion transport; F:inorganic anion exchanger activity; F:anion transmembrane transporter activity; C:membrane; C:integral component of membrane
Sgl025207	SGL_570	50322..53469	8.58242	-3.92772	-15.2181	0.0004908	0.0377213	uncharacterized protein LOC111136618	0	0	0	0	PTHR33153 (PANTHER); PTHR33153:SF3 (PANTHER)	no GO terms	no GO terms
Sgl008896	SGL_57	complement(423505..424686)	3.6322	-3.91418	-15.076	0.0004949	0.0377213	tyrosinase-like protein 1	P:GO:0042438; F:GO:0004503; F:GO:0005507	P:melanin biosynthetic process; F:tyrosinase activity; F:copper ion binding	EC:1; EC:1.14; EC:1.14.18.1; EC:1.14.18	Oxidoreductases; Acting on paired donors, with incorporation or reduction of molecular oxygen. The oxygen incorporated need not be derived from O(2); Tyrosinase; Acting on paired donors, with incorporation or reduction of molecular oxygen. The oxygen incorporated need not be derived from O(2)	mobidb-lite (MOBIDB_LITE); mobidb-lite (MOBIDB_LITE); mobidb-lite (MOBIDB_LITE); mobidb-lite (MOBIDB_LITE); PTHR23353 (PANTHER)	no GO terms	no GO terms
Sgl023943	SGL_575	complement(212887..217548)	1528.88	-3.90996	-15.0319	1.923e-10	1.982e-07	extracellular superoxide dismutase [Cu-Zn]-like	P:GO:0019430; F:GO:0004784; F:GO:0046872	P:removal of superoxide radicals; F:superoxide dismutase activity; F:metal ion binding	EC:1.15.1.1	Superoxide dismutase	IPR036423 (G3DSA:2.60.40.GENE3D); IPR001424 (PFAM); IPR024134 (PANTHER); IPR036423 (SUPERFAMILY)	P:GO:0006801; F:GO:0046872	P:superoxide metabolic process; F:metal ion binding
Sgl004322	SGL_23	complement(2791557..2803910)	47.9202	-3.90208	-14.9501	3.224e-09	2.167e-06	carbonic anhydrase-like	P:GO:0006885; P:GO:0009410; P:GO:0015670; P:GO:0015701; P:GO:0042908; P:GO:0042908; P:GO:0048513; P:GO:0048545; F:GO:0004089; F:GO:0008270; C:GO:0005576; C:GO:0005791; C:GO:0005793; C:GO:0005802; C:GO:0016324; C:GO:0016529; C:GO:0030658; C:GO:0030667; C:GO:0031362; C:GO:0031526; C:GO:0042383; C:GO:0048471; C:GO:0070062	P:regulation of pH; P:response to xenobiotic stimulus; P:carbon dioxide transport; P:bicarbonate transport; P:xenobiotic transport; P:xenobiotic transport; P:animal organ development; P:response to steroid hormone; F:carbonate dehydratase activity; F:zinc ion binding; C:extracellular region; C:rough endoplasmic reticulum; C:endoplasmic reticulum-Golgi intermediate compartment; C:trans-Golgi netwo…	EC:4.2.1; EC:4.2.1.1; EC:4.2; EC:4	Carbon-oxygen lyases; Carbonic anhydrase; Carbon-oxygen lyases; Lyases	IPR001148 (PFAM); IPR036398 (G3DSA:3.10.200.GENE3D); IPR018431 (PTHR18952:PANTHER); IPR023561 (PANTHER); IPR001148 (PROSITE_PROFILES); IPR036398 (SUPERFAMILY)	F:GO:0004089; F:GO:0008270	F:carbonate dehydratase activity; F:zinc ion binding
Sgl018816	SGL_502	complement(246439..247455)	2.91105	-3.89187	-14.8446	7.675e-05	0.0116297	uncharacterized protein LOC117690206	0	0	0	0	no IPS match	no IPS match	no IPS match
Sgl020579	SGL_287	complement(191437..204155)	4.33283	-3.88783	-14.8032	0.0004368	0.0349801	gigasin-6-like isoform X2	C:GO:0016021	C:integral component of membrane	0	0	IPR012338 (G3DSA:3.40.710.GENE3D); IPR012338 (SUPERFAMILY)	no GO terms	no GO terms
Sgl002677	SGL_2	complement(4232394..4235341)	5.04139	-3.8696	-14.6172	0.0007298	0.0475957	uncharacterized protein LOC105334533 isoform X5	F:GO:0008289	F:lipid binding	0	0	IPR017942 (PFAM); G3DSA:3.15.10.10 (GENE3D); IPR017943 (SUPERFAMILY)	F:GO:0008289	F:lipid binding
Sgl018355	SGL_191	496617..497954	44.4507	-3.8615	-14.5355	0.0003018	0.0280999	cholecystokinin receptor type A-like	P:GO:0007186; F:GO:0004930; C:GO:0016021	P:G protein-coupled receptor signaling pathway; F:G protein-coupled receptor activity; C:integral component of membrane	0	0	IPR000276 (PRINTS); G3DSA:1.20.1070.10 (GENE3D); IPR000276 (PFAM); PTHR24230:SF75 (PANTHER); PTHR24230 (PANTHER); IPR017452 (PROSITE_PROFILES); cd00637 (CDD); SSF81321 (SUPERFAMILY)	P:GO:0007186; F:GO:0004930; C:GO:0016021	P:G protein-coupled receptor signaling pathway; F:G protein-coupled receptor activity; C:integral component of membrane
Sgl002042	SGL_3	complement(4308365..4309309)	30.3515	-3.85566	-14.4767	8.528e-07	0.0002866	group XV phospholipase A2-like	0	0	0	0	mobidb-lite (MOBIDB_LITE); mobidb-lite (MOBIDB_LITE)	no GO terms	no GO terms
Sgl020426	SGL_421	complement(200293..209783)	6.38816	-3.84483	-14.3685	4.134e-07	0.0001486	uncharacterized protein LOC105348944	0	0	0	0	PF13365 (PFAM); mobidb-lite (MOBIDB_LITE); mobidb-lite (MOBIDB_LITE); IPR009003 (SUPERFAMILY)	no GO terms	no GO terms
Sgl004532	SGL_36	complement(1745434..1748991)	4.50046	-3.84154	-14.3357	0.0004498	0.0356505	clavesin-2 isoform X2	P:GO:0007040; F:GO:0080025; C:GO:0000139; C:GO:0030136; C:GO:0031901; C:GO:0032588	P:lysosome organization; F:phosphatidylinositol-3,5-bisphosphate binding; C:Golgi membrane; C:clathrin-coated vesicle; C:early endosome membrane; C:trans-Golgi network membrane	0	0	PR00180 (PRINTS); IPR036865 (G3DSA:3.40.525.GENE3D); IPR001251 (PFAM); IPR011074 (PFAM); G3DSA:1.10.8.20 (GENE3D); PTHR10174 (PANTHER); IPR028636 (PTHR10174:PANTHER); IPR001251 (PROSITE_PROFILES); IPR001251 (CDD); IPR036865 (SUPERFAMILY); IPR036273 (SUPERFAMILY)	P:GO:0007040; F:GO:0080025; C:GO:0005768; C:GO:0005802; C:GO:0030136	P:lysosome organization; F:phosphatidylinositol-3,5-bisphosphate binding; C:endosome; C:trans-Golgi network; C:clathrin-coated vesicle
Sgl012283	SGL_43	1090316..1093834	294.662	-3.83913	-14.3118	1.751e-08	8.728e-06	uncharacterized protein LOC105324336	0	0	0	0	IPR042266 (G3DSA:3.90.1720.GENE3D)	no GO terms	no GO terms
Sgl015249	SGL_215	103769..105441	12.4906	-3.82061	-14.1292	0.0004204	0.0343805	piRNA biogenesis protein EXD1-like	P:GO:0007294; P:GO:0007312; P:GO:0007436; P:GO:0016325; P:GO:0045450; P:GO:0045451; P:GO:0046011; P:GO:0051028; P:GO:0090305; F:GO:0003729; F:GO:0008408	P:germarium-derived oocyte fate determination; P:oocyte nucleus migration involved in oocyte dorsal/ventral axis specification; P:larval salivary gland morphogenesis; P:oocyte microtubule cytoskeleton organization; P:bicoid mRNA localization; P:pole plasm oskar mRNA localization; P:regulation of oskar mRNA translation; P:mRNA transport; P:nucleic acid phosphodiester bond hydrolysis; F:mRNA bindin…	EC:3.1; EC:3	Acting on ester bonds; Hydrolases	IPR002562 (PFAM); IPR036397 (G3DSA:3.30.420.GENE3D); PTHR46628 (PANTHER); IPR012337 (SUPERFAMILY)	P:GO:0006139; F:GO:0003676; F:GO:0008408	P:nucleobase-containing compound metabolic process; F:nucleic acid binding; F:3'-5' exonuclease activity
Sgl009370	SGL_60	50976..62760	9.21055	-3.76979	-13.6402	0.000253	0.0252241	orcokinin peptides type A	P:GO:0007218	P:neuropeptide signaling pathway	0	0	no IPS match	no IPS match	no IPS match
Sgl011448	SGL_78	1304577..1343214	1.09902	-3.75946	-13.5429	0.0001986	0.0211487	frizzled-5-like	P:GO:0000122; P:GO:0001525; P:GO:0002726; P:GO:0002793; P:GO:0007186; P:GO:0007223; P:GO:0007367; P:GO:0007416; P:GO:0007435; P:GO:0008045; P:GO:0008285; P:GO:0008585; P:GO:0008595; P:GO:0010629; P:GO:0016201; P:GO:0031077; P:GO:0031290; P:GO:0032729; P:GO:0032731; P:GO:0032760; P:GO:0033077; P:GO:0035206; P:GO:0035293; P:GO:0043507; P:GO:0044332; P:GO:0045944; P:GO:0046330; P:GO:0048469; P:GO:00…	P:negative regulation of transcription by RNA polymerase II; P:angiogenesis; P:positive regulation of T cell cytokine production; P:positive regulation of peptide secretion; P:G protein-coupled receptor signaling pathway; P:Wnt signaling pathway, calcium modulating pathway; P:segment polarity determination; P:synapse assembly; P:salivary gland morphogenesis; P:motor neuron axon guidance; P:negati…	0	0	IPR000539 (PRINTS); IPR036790 (G3DSA:1.10.2000.GENE3D); IPR000539 (PFAM); G3DSA:1.20.1070.10 (GENE3D); IPR020067 (PFAM); mobidb-lite (MOBIDB_LITE); mobidb-lite (MOBIDB_LITE); PTHR11309:SF141 (PANTHER); IPR015526 (PANTHER); IPR017981 (PROSITE_PROFILES); IPR020067 (PROSITE_PROFILES); cd07456 (CDD); cd15035 (CDD); IPR036790 (SUPERFAMILY)	P:GO:0007166; F:GO:0004888; F:GO:0005515; C:GO:0016020; C:GO:0016021	P:cell surface receptor signaling pathway; F:transmembrane signaling receptor activity; F:protein binding; C:membrane; C:integral component of membrane
Sgl005579	SGL_28	complement(1768940..1770359)	20.0109	-3.75372	-13.489	1.658e-05	0.003559	perlucin-like protein isoform X2	0	0	0	0	IPR016186 (G3DSA:3.10.100.GENE3D); IPR001304 (PFAM); cd00037 (CDD); IPR016187 (SUPERFAMILY)	no GO terms	no GO terms
Sgl026208	SGL_1282	complement(84845..96414)	39.4696	-3.75006	-13.4549	2.07e-06	0.0006666	uncharacterized protein LOC105320504	P:GO:0006508; F:GO:0008234	P:proteolysis; F:cysteine-type peptidase activity	EC:3.4; EC:3	Acting on peptide bonds (peptidases); Hydrolases	IPR013083 (G3DSA:3.30.40.GENE3D); IPR003653 (PFAM); G3DSA:3.40.395.10 (GENE3D); mobidb-lite (MOBIDB_LITE); mobidb-lite (MOBIDB_LITE); PTHR12606 (PANTHER); IPR019786 (PROSITE_PATTERNS); IPR003653 (PROSITE_PROFILES); IPR011011 (SUPERFAMILY); IPR038765 (SUPERFAMILY)	P:GO:0006508; F:GO:0008234	P:proteolysis; F:cysteine-type peptidase activity
Sgl003241	SGL_12	complement(3493773..3516402)	4.47201	-3.71989	-13.1765	0.0005375	0.0390636	WD repeat-containing protein 11-like	F:GO:0005515; C:GO:0005829; C:GO:0005929; C:GO:0015630	F:protein binding; C:cytosol; C:cilium; C:microtubule cytoskeleton	0	0	IPR015943 (G3DSA:2.130.10.GENE3D); IPR015943 (G3DSA:2.130.10.GENE3D); IPR015943 (G3DSA:2.130.10.GENE3D); G3DSA:1.25.40.470 (GENE3D); mobidb-lite (MOBIDB_LITE); IPR039694 (PANTHER); PTHR14593:SF5 (PANTHER); IPR036322 (SUPERFAMILY); IPR036322 (SUPERFAMILY)	F:GO:0005515	F:protein binding
Sgl006764	SGL_41	complement(1340281..1345607)	2.94033	-3.71988	-13.1764	0.0001688	0.0187667	glutamate receptor-like	P:GO:0006357; P:GO:0007274; P:GO:0019722; P:GO:0030510; P:GO:0035235; P:GO:0035249; P:GO:0035725; P:GO:0043179; P:GO:0060025; P:GO:0070588; P:GO:0071805; F:GO:0015277; F:GO:0022839; F:GO:0022849; C:GO:0008328; C:GO:0097482	P:regulation of transcription by RNA polymerase II; P:neuromuscular synaptic transmission; P:calcium-mediated signaling; P:regulation of BMP signaling pathway; P:ionotropic glutamate receptor signaling pathway; P:synaptic transmission, glutamatergic; P:sodium ion transmembrane transport; P:rhythmic excitation; P:regulation of synaptic activity; P:calcium ion transmembrane transport; P:potassium i…	EC:7	Translocases	IPR001508 (PRINTS); G3DSA:1.10.287.70 (GENE3D); IPR001320 (PFAM); G3DSA:3.40.190.10 (GENE3D); IPR001638 (PFAM); mobidb-lite (MOBIDB_LITE); mobidb-lite (MOBIDB_LITE); PTHR18966 (PANTHER); PTHR18966:SF354 (PANTHER); SSF53850 (SUPERFAMILY)	P:GO:0006811; F:GO:0005216; F:GO:0015276; F:GO:0038023; C:GO:0016020	P:ion transport; F:ion channel activity; F:ligand-gated ion channel activity; F:signaling receptor activity; C:membrane
Sgl020304	SGL_236	complement(115324..116615)	5.04659	-3.68613	-12.8717	0.0001614	0.01821	uncharacterized protein LOC121375528	C:GO:0016021	C:integral component of membrane	0	0	no IPS match	no IPS match	no IPS match
Sgl002010	SGL_3	3699149..3702978	54.1918	-3.68525	-12.8638	8.664e-08	3.72e-05	collagen alpha-1(XII) chain	C:GO:0005581	C:collagen trimer	0	0	PR00453 (PRINTS); IPR036465 (G3DSA:3.40.50.GENE3D); IPR002035 (PFAM); IPR036465 (G3DSA:3.40.50.GENE3D); PTHR22588 (PANTHER); IPR002035 (PROSITE_PROFILES); IPR002035 (PROSITE_PROFILES); cd01450 (CDD); IPR036465 (SUPERFAMILY); IPR036465 (SUPERFAMILY)	no GO terms	no GO terms
Sgl016623	SGL_231	523413..528204	2.94247	-3.67487	-12.7716	3.613e-05	0.006727	Tyrosinase-like protein 2	P:GO:0042438; F:GO:0005507; F:GO:0016716	P:melanin biosynthetic process; F:copper ion binding; F:oxidoreductase activity, acting on paired donors, with incorporation or reduction of molecular oxygen, another compound as one donor, and incorporation of one atom of oxygen	EC:1; EC:1.14; EC:1.14.18.1; EC:1.14.18	Oxidoreductases; Acting on paired donors, with incorporation or reduction of molecular oxygen. The oxygen incorporated need not be derived from O(2); Tyrosinase; Acting on paired donors, with incorporation or reduction of molecular oxygen. The oxygen incorporated need not be derived from O(2)	IPR002227 (PRINTS); IPR002227 (PFAM); IPR008922 (G3DSA:1.10.1280.GENE3D); mobidb-lite (MOBIDB_LITE); mobidb-lite (MOBIDB_LITE); IPR015559 (PTHR11474:PANTHER); PTHR11474 (PANTHER); IPR002227 (PROSITE_PATTERNS); IPR002227 (PROSITE_PATTERNS); IPR008922 (SUPERFAMILY)	P:GO:0042438; F:GO:0005507; F:GO:0016491; F:GO:0016716	P:melanin biosynthetic process; F:copper ion binding; F:oxidoreductase activity; F:oxidoreductase activity, acting on paired donors, with incorporation or reduction of molecular oxygen, another compound as one donor, and incorporation of one atom of oxygen
Sgl016977	SGL_238	complement(545842..547059)	2.63547	-3.62437	-12.3323	0.0006935	0.0458056	Hypothetical predicted protein	P:GO:0007186; F:GO:0004930; C:GO:0016021	P:G protein-coupled receptor signaling pathway; F:G protein-coupled receptor activity; C:integral component of membrane	0	0	IPR000276 (PRINTS); IPR000276 (PFAM); G3DSA:1.20.1070.10 (GENE3D); PTHR24241 (PANTHER); IPR017452 (PROSITE_PROFILES); cd00637 (CDD); SSF81321 (SUPERFAMILY)	P:GO:0007186; F:GO:0004930; C:GO:0016021	P:G protein-coupled receptor signaling pathway; F:G protein-coupled receptor activity; C:integral component of membrane
Sgl020431	SGL_421	complement(349590..365608)	6.9074	-3.62035	-12.298	0.0002579	0.0253919	uncharacterized protein LOC117682857 isoform X3	0	0	0	0	no IPS match	no IPS match	no IPS match
Sgl021638	SGL_550	55220..64195	3.72246	-3.61729	-12.2719	1.335e-05	0.002991	metabotropic glutamate receptor 6-like	P:GO:0007186; F:GO:0004930; C:GO:0016021	P:G protein-coupled receptor signaling pathway; F:G protein-coupled receptor activity; C:integral component of membrane	0	0	IPR000337 (PRINTS); G3DSA:3.40.50.2300 (GENE3D); IPR001828 (PFAM); IPR038550 (G3DSA:2.10.50.GENE3D); IPR011500 (PFAM); IPR017978 (PFAM); G3DSA:3.40.50.2300 (GENE3D); mobidb-lite (MOBIDB_LITE); PTHR24060 (PANTHER); PTHR24060:SF158 (PANTHER); IPR017978 (PROSITE_PROFILES); IPR028082 (SUPERFAMILY); IPR009030 (SUPERFAMILY)	P:GO:0007186; F:GO:0004930; C:GO:0016021	P:G protein-coupled receptor signaling pathway; F:G protein-coupled receptor activity; C:integral component of membrane
Sgl008199	SGL_34	2233990..2236992	17.3331	-3.6153	-12.255	2.27e-07	8.558e-05	laminin subunit gamma-1-like	P:GO:0007492; P:GO:0016477; P:GO:0022617; P:GO:0031175; P:GO:0031581; P:GO:0032989; P:GO:0034446; P:GO:0043687; P:GO:0050679; P:GO:0065003; F:GO:0005201; F:GO:0043208; C:GO:0005606; C:GO:0005615; C:GO:0005788; C:GO:0043259; C:GO:0043260	P:endoderm development; P:cell migration; P:extracellular matrix disassembly; P:neuron projection development; P:hemidesmosome assembly; P:cellular component morphogenesis; P:substrate adhesion-dependent cell spreading; P:post-translational protein modification; P:positive regulation of epithelial cell proliferation; P:protein-containing complex assembly; F:extracellular matrix structural constit…	0	0	G3DSA:2.60.120.260 (GENE3D); IPR008211 (PFAM); G3DSA:2.10.25.10 (GENE3D); IPR002049 (PFAM); G3DSA:2.10.25.10 (GENE3D); PTHR10574 (PANTHER); PTHR10574:SF240 (PANTHER); IPR002049 (PROSITE_PATTERNS); IPR008211 (PROSITE_PROFILES); IPR002049 (PROSITE_PROFILES); IPR002049 (CDD); IPR002049 (CDD); IPR002049 (CDD); SSF57196 (SUPERFAMILY); SSF57196 (SUPERFAMILY); IPR008979 (SUPERFAMILY)	no GO terms	no GO terms
Sgl002364	SGL_6	1538962..1540326	7.18459	-3.60821	-12.1949	0.0001313	0.016094	Hypothetical predicted protein	C:GO:0016021	C:integral component of membrane	0	0	IPR006342 (PFAM); IPR006342 (TIGRFAM); G3DSA:3.40.50.150 (GENE3D); mobidb-lite (MOBIDB_LITE); mobidb-lite (MOBIDB_LITE); mobidb-lite (MOBIDB_LITE); PTHR34203 (PANTHER); IPR029063 (SUPERFAMILY)	no GO terms	no GO terms
Sgl006717	SGL_41	353452..354585	6.44906	-3.59218	-12.0602	6.864e-05	0.0107157	glycoprotein 3-alpha-L-fucosyltransferase A-like	P:GO:0006486; P:GO:0036065; F:GO:0008417; C:GO:0016021; C:GO:0032580	P:protein glycosylation; P:fucosylation; F:fucosyltransferase activity; C:integral component of membrane; C:Golgi cisterna membrane	EC:2.4; EC:2; EC:2.4.1	Glycosyltransferases; Transferases; Glycosyltransferases	IPR038577 (G3DSA:3.40.50.GENE3D); IPR001503 (PFAM); IPR031481 (PFAM); IPR001503 (PANTHER); PTHR11929:SF217 (PANTHER); SSF53756 (SUPERFAMILY)	P:GO:0006486; F:GO:0008417; C:GO:0016020	P:protein glycosylation; F:fucosyltransferase activity; C:membrane
Sgl023942	SGL_575	176017..194312	325.257	-3.57728	-11.9362	2.662e-09	2.057e-06	extracellular superoxide dismutase [Cu-Zn]-like	P:GO:0019430; F:GO:0004784; F:GO:0005507	P:removal of superoxide radicals; F:superoxide dismutase activity; F:copper ion binding	EC:1; EC:1.15.1.1; EC:1.15	Oxidoreductases; Superoxide dismutase; Acting on superoxide as acceptor	IPR036423 (G3DSA:2.60.40.GENE3D); IPR036423 (G3DSA:2.60.40.GENE3D); mobidb-lite (MOBIDB_LITE); IPR024134 (PANTHER); IPR036423 (SUPERFAMILY); IPR036423 (SUPERFAMILY)	P:GO:0006801; F:GO:0046872	P:superoxide metabolic process; F:metal ion binding
Sgl004741	SGL_31	complement(674935..677248)	7.35422	-3.50828	-11.3788	5.584e-05	0.009182	tyrosinase-like tyr-3 protein	P:GO:0042438; F:GO:0005507; F:GO:0016716; C:GO:0016021	P:melanin biosynthetic process; F:copper ion binding; F:oxidoreductase activity, acting on paired donors, with incorporation or reduction of molecular oxygen, another compound as one donor, and incorporation of one atom of oxygen; C:integral component of membrane	EC:1; EC:1.14; EC:1.14.18	Oxidoreductases; Acting on paired donors, with incorporation or reduction of molecular oxygen. The oxygen incorporated need not be derived from O(2); Acting on paired donors, with incorporation or reduction of molecular oxygen. The oxygen incorporated need not be derived from O(2)	IPR008922 (G3DSA:1.10.1280.GENE3D); IPR002227 (PFAM); mobidb-lite (MOBIDB_LITE); mobidb-lite (MOBIDB_LITE); IPR015559 (PTHR11474:PANTHER); PTHR11474 (PANTHER); IPR008922 (SUPERFAMILY)	P:GO:0042438; F:GO:0005507; F:GO:0016491; F:GO:0016716	P:melanin biosynthetic process; F:copper ion binding; F:oxidoreductase activity; F:oxidoreductase activity, acting on paired donors, with incorporation or reduction of molecular oxygen, another compound as one donor, and incorporation of one atom of oxygen
Sgl000674	SGL_11	1839834..1853594	5.05233	-3.50238	-11.3324	2.485e-05	0.004924	probable peroxisomal membrane protein PEX13	P:GO:0001561; P:GO:0001764; P:GO:0001967; P:GO:0002119; P:GO:0007626; P:GO:0015833; P:GO:0016560; P:GO:0016567; P:GO:0021795; P:GO:0048137; P:GO:0060152; F:GO:0000268; F:GO:0005515; C:GO:0005779	P:fatty acid alpha-oxidation; P:neuron migration; P:suckling behavior; P:nematode larval development; P:locomotory behavior; P:peptide transport; P:protein import into peroxisome matrix, docking; P:protein ubiquitination; P:cerebral cortex cell migration; P:spermatocyte division; P:microtubule-based peroxisome localization; F:peroxisome targeting sequence binding; F:protein binding; C:integral co…	0	0	G3DSA:2.30.30.40 (GENE3D); IPR001452 (PFAM); IPR007223 (PFAM); mobidb-lite (MOBIDB_LITE); mobidb-lite (MOBIDB_LITE); mobidb-lite (MOBIDB_LITE); mobidb-lite (MOBIDB_LITE); PTHR19332:SF1 (PANTHER); IPR035463 (PANTHER); IPR001452 (PROSITE_PROFILES); cd11864 (CDD); IPR036028 (SUPERFAMILY)	P:GO:0016560; F:GO:0005515; C:GO:0005777; C:GO:0016021	P:protein import into peroxisome matrix, docking; F:protein binding; C:peroxisome; C:integral component of membrane
Sgl025903	SGL_305	complement(6741..11073)	8.97568	-3.48639	-11.2075	4.602e-05	0.008176	four-domain proteases inhibitor-like isoform X1	F:GO:0004867; C:GO:0005576	F:serine-type endopeptidase inhibitor activity; C:extracellular region	0	0	IPR002223 (PRINTS); IPR008197 (PRINTS); IPR002223 (PFAM); G3DSA:2.10.70.10 (GENE3D); IPR036645 (G3DSA:4.10.75.GENE3D); IPR036880 (G3DSA:4.10.410.GENE3D); IPR008197 (PFAM); PTHR10083 (PANTHER); IPR020901 (PROSITE_PATTERNS); IPR002223 (PROSITE_PROFILES); IPR008197 (PROSITE_PROFILES); IPR002223 (CDD); IPR036880 (SUPERFAMILY); IPR036645 (SUPERFAMILY)	F:GO:0004867; F:GO:0030414; C:GO:0005576	F:serine-type endopeptidase inhibitor activity; F:peptidase inhibitor activity; C:extracellular region
Sgl015881	SGL_229	194974..198496	2.45488	-3.45628	-10.976	0.0006141	0.041816	spidroin-2-like precursor	0	0	0	0	mobidb-lite (MOBIDB_LITE); mobidb-lite (MOBIDB_LITE); mobidb-lite (MOBIDB_LITE)	no GO terms	no GO terms
Sgl007476	SGL_49	1812950..1834733	1.32253	-3.44168	-10.8655	5.422e-05	0.009011	contactin-5 isoform X1	P:GO:0008366; P:GO:0019991; P:GO:0021682; P:GO:0031175; P:GO:0045197; P:GO:0060857; P:GO:0061343; F:GO:0005515; C:GO:0005918	P:axon ensheathment; P:septate junction assembly; P:nerve maturation; P:neuron projection development; P:establishment or maintenance of epithelial cell apical/basal polarity; P:establishment of glial blood-brain barrier; P:cell adhesion involved in heart morphogenesis; F:protein binding; C:septate junction	0	0	IPR013783 (G3DSA:2.60.40.GENE3D); IPR016186 (G3DSA:3.10.100.GENE3D); IPR013783 (G3DSA:2.60.40.GENE3D); IPR013783 (G3DSA:2.60.40.GENE3D); IPR013098 (PFAM); IPR013783 (G3DSA:2.60.40.GENE3D); IPR013783 (G3DSA:2.60.40.GENE3D); IPR013783 (G3DSA:2.60.40.GENE3D); PF13927 (PFAM); IPR003961 (PFAM); IPR013783 (G3DSA:2.60.40.GENE3D); IPR013783 (G3DSA:2.60.40.GENE3D); IPR013783 (G3DSA:2.60.40.GENE3D); IPR036…	P:GO:0007399; P:GO:0031175; F:GO:0005515	P:nervous system development; P:neuron projection development; F:protein binding
Sgl011786	SGL_93	314548..317669	9.94534	-3.41201	-10.6443	0.0003569	0.0307155	uncharacterized protein LOC109617054	0	0	0	0	no IPS match	no IPS match	no IPS match
Sgl012907	SGL_108	1270871..1293607	1.37478	-3.40515	-10.5938	0.0006894	0.04573	A disintegrin and metalloproteinase with thrombospondin motifs gon-1-like	P:GO:0008104; P:GO:0016540; P:GO:0031638; P:GO:0035262; P:GO:1903354; F:GO:0004222; C:GO:0005604; C:GO:0005615; C:GO:0016021	P:protein localization; P:protein autoprocessing; P:zymogen activation; P:gonad morphogenesis; P:regulation of distal tip cell migration; F:metalloendopeptidase activity; C:basement membrane; C:extracellular space; C:integral component of membrane	EC:3.4.24; EC:3.4; EC:3	Acting on peptide bonds (peptidases); Acting on peptide bonds (peptidases); Hydrolases	IPR024079 (G3DSA:3.40.390.GENE3D); G3DSA:3.40.1620.60 (GENE3D); G3DSA:3.40.1620.60 (GENE3D); IPR001590 (PFAM); IPR041645 (PFAM); PTHR13723:SF151 (PANTHER); PTHR13723 (PANTHER); PTHR13723:SF151 (PANTHER); PTHR13723 (PANTHER); PTHR13723:SF151 (PANTHER); PTHR13723 (PANTHER); IPR001590 (PROSITE_PROFILES); SSF55486 (SUPERFAMILY)	P:GO:0006508; F:GO:0004222; F:GO:0008237	P:proteolysis; F:metalloendopeptidase activity; F:metallopeptidase activity
Sgl015527	SGL_179	389069..431642	1.39899	-3.37715	-10.3902	0.0001545	0.0176847	Hypothetical predicted protein	P:GO:0010506; C:GO:0005615	P:regulation of autophagy; C:extracellular space	0	0	mobidb-lite (MOBIDB_LITE); mobidb-lite (MOBIDB_LITE); mobidb-lite (MOBIDB_LITE); mobidb-lite (MOBIDB_LITE); mobidb-lite (MOBIDB_LITE); mobidb-lite (MOBIDB_LITE); mobidb-lite (MOBIDB_LITE); mobidb-lite (MOBIDB_LITE); mobidb-lite (MOBIDB_LITE); mobidb-lite (MOBIDB_LITE); mobidb-lite (MOBIDB_LITE); mobidb-lite (MOBIDB_LITE); mobidb-lite (MOBIDB_LITE); mobidb-lite (MOBIDB_LITE); mobidb-lite (MOBIDB_L…	no GO terms	no GO terms
Sgl014238	SGL_160	complement(799720..828507)	0.73915	-3.37618	-10.3832	1.922e-05	0.004015	muscle M-line assembly protein unc-89-like isoform X2	0	0	0	0	IPR013783 (G3DSA:2.60.40.GENE3D); IPR013783 (G3DSA:2.60.40.GENE3D); IPR013783 (G3DSA:2.60.40.GENE3D); IPR013098 (PFAM); IPR013783 (G3DSA:2.60.40.GENE3D); mobidb-lite (MOBIDB_LITE); mobidb-lite (MOBIDB_LITE); mobidb-lite (MOBIDB_LITE); mobidb-lite (MOBIDB_LITE); mobidb-lite (MOBIDB_LITE); mobidb-lite (MOBIDB_LITE); mobidb-lite (MOBIDB_LITE); mobidb-lite (MOBIDB_LITE); mobidb-lite (MOBIDB_LITE); mo…	no GO terms	no GO terms
Sgl022481	SGL_464	294923..307379	5.96798	-3.28189	-9.72626	6.773e-06	0.001698	receptor-type tyrosine-protein phosphatase epsilon-like isoform X1	P:GO:0006470; F:GO:0004725	P:protein dephosphorylation; F:protein tyrosine phosphatase activity	EC:3.1; EC:3.1.3.48; EC:3.4.13.19; EC:3; EC:3.1.3	Acting on ester bonds; Protein-tyrosine-phosphatase; Membrane dipeptidase; Hydrolases; Acting on ester bonds	IPR000242 (PRINTS); IPR029021 (G3DSA:3.90.190.GENE3D); IPR029021 (G3DSA:3.90.190.GENE3D); IPR000242 (PFAM); PTHR19134 (PANTHER); IPR016130 (PROSITE_PATTERNS); IPR000387 (PROSITE_PROFILES); IPR000387 (PROSITE_PROFILES); IPR000242 (PROSITE_PROFILES); IPR000242 (PROSITE_PROFILES); cd00047 (CDD); IPR029021 (SUPERFAMILY); IPR029021 (SUPERFAMILY)	P:GO:0006470; P:GO:0016311; F:GO:0004725; F:GO:0016791	P:protein dephosphorylation; P:dephosphorylation; F:protein tyrosine phosphatase activity; F:phosphatase activity
Sgl002514	SGL_2	217560..221068	3.36618	-3.27703	-9.69359	0.0002852	0.0272103	uncharacterized protein LOC111110324	0	0	0	0	IPR009836 (PFAM); PTHR34365:SF7 (PANTHER); IPR009836 (PANTHER)	no GO terms	no GO terms
Sgl021388	SGL_404	398260..405872	13.4869	-3.27271	-9.66457	0.0002169	0.0227397	c-type lysozyme	P:GO:0008152; P:GO:0016998; P:GO:0042742; P:GO:0050829; P:GO:0050830; P:GO:0051704; F:GO:0003796; C:GO:0005615	P:metabolic process; P:cell wall macromolecule catabolic process; P:defense response to bacterium; P:defense response to Gram-negative bacterium; P:defense response to Gram-positive bacterium; P:multi-organism process; F:lysozyme activity; C:extracellular space	EC:3.2; EC:3; EC:3.2.1.17; EC:3.2.1	Glycosylases; Hydrolases; Lysozyme; Glycosylases	IPR001916 (PRINTS); G3DSA:1.10.530.10 (GENE3D); IPR001916 (PFAM); PTHR11407:SF63 (PANTHER); IPR001916 (PANTHER); IPR019799 (PROSITE_PATTERNS); IPR001916 (PROSITE_PROFILES); cd16899 (CDD); IPR023346 (SUPERFAMILY)	no GO terms	no GO terms
Sgl000353	SGL_1	899189..912784	0.4802	-3.26876	-9.63819	0.0002177	0.0227397	Hypothetical predicted protein	P:GO:0007156; F:GO:0005509; C:GO:0005886	P:homophilic cell adhesion via plasma membrane adhesion molecules; F:calcium ion binding; C:plasma membrane	0	0	IPR002126 (PRINTS); IPR002126 (PFAM); G3DSA:2.60.40.60 (GENE3D); G3DSA:2.60.40.60 (GENE3D); G3DSA:2.60.40.60 (GENE3D); G3DSA:2.60.40.60 (GENE3D); G3DSA:2.60.40.60 (GENE3D); G3DSA:2.60.40.60 (GENE3D); G3DSA:2.10.25.10 (GENE3D); G3DSA:2.60.40.60 (GENE3D); IPR027397 (G3DSA:4.10.900.GENE3D); G3DSA:2.60.40.60 (GENE3D); IPR000233 (PFAM); IPR039808 (PANTHER); IPR000742 (PROSITE_PATTERNS); IPR020894 (PRO…	P:GO:0007155; P:GO:0007156; P:GO:0098609; F:GO:0005509; C:GO:0005886; C:GO:0016020	P:cell adhesion; P:homophilic cell adhesion via plasma membrane adhesion molecules; P:cell-cell adhesion; F:calcium ion binding; C:plasma membrane; C:membrane
Sgl016485	SGL_106	9327..10292	26.277	-3.26507	-9.61354	0.0001768	0.0193786	elastin-like isoform X2	F:GO:0030414; C:GO:0005576	F:peptidase inhibitor activity; C:extracellular region	0	0	IPR008197 (PFAM); IPR036645 (G3DSA:4.10.75.GENE3D); IPR008197 (PROSITE_PROFILES); IPR036645 (SUPERFAMILY); IPR036645 (SUPERFAMILY)	F:GO:0030414; C:GO:0005576	F:peptidase inhibitor activity; C:extracellular region
Sgl006512	SGL_40	1833177..1851930	2.15016	-3.24419	-9.47543	0.0001675	0.0187607	uncharacterized protein LOC117687527 isoform X2	0	0	0	0	no IPS match	no IPS match	no IPS match
Sgl012038	SGL_128	308411..331132	1.31834	-3.23044	-9.38555	9.76e-05	0.0133491	Hypothetical predicted protein	P:GO:0006869; F:GO:0005319; F:GO:0005509; F:GO:0005515; C:GO:0016021	P:lipid transport; F:lipid transporter activity; F:calcium ion binding; F:protein binding; C:integral component of membrane	EC:7	Translocases	PF17963 (PFAM); IPR011030 (G3DSA:1.25.10.GENE3D); G3DSA:2.10.25.10 (GENE3D); IPR001747 (PFAM); mobidb-lite (MOBIDB_LITE); mobidb-lite (MOBIDB_LITE); mobidb-lite (MOBIDB_LITE); mobidb-lite (MOBIDB_LITE); mobidb-lite (MOBIDB_LITE); PTHR16897:SF2 (PANTHER); PTHR16897:SF2 (PANTHER); PTHR16897:SF2 (PANTHER); PTHR16897:SF2 (PANTHER); PTHR16897 (PANTHER); PTHR16897 (PANTHER); PTHR16897 (PANTHER); IPR000…	P:GO:0006869; F:GO:0005319; F:GO:0005509; F:GO:0005515	P:lipid transport; F:lipid transporter activity; F:calcium ion binding; F:protein binding
Sgl002679	SGL_2	4259849..4291667	0.827713	-3.22996	-9.38242	0.000581	0.0406339	b(0,+)-type amino acid transporter 1-like	P:GO:0055085; F:GO:0004386; F:GO:0008270; F:GO:0022857; C:GO:0005634; C:GO:0016021	P:transmembrane transport; F:helicase activity; F:zinc ion binding; F:transmembrane transporter activity; C:nucleus; C:integral component of membrane	EC:7	Translocases	IPR002293 (PFAM); G3DSA:1.20.1740.10 (GENE3D); PTHR11785 (PANTHER)	P:GO:0055085; F:GO:0022857; C:GO:0016020	P:transmembrane transport; F:transmembrane transporter activity; C:membrane
Sgl011296	SGL_120	1184251..1190699	15.8847	-3.19871	-9.18139	0.0001173	0.0151711	metalloproteinase inhibitor 3	F:GO:0008191	F:metalloendopeptidase inhibitor activity	0	0	IPR001820 (PFAM); IPR008993 (G3DSA:2.40.50.GENE3D); IPR008993 (SUPERFAMILY)	F:GO:0008191	F:metalloendopeptidase inhibitor activity
Sgl010758	SGL_55	complement(1093809..1097988)	22.1945	-3.17118	-9.00785	9.252e-06	0.002151	kyphoscoliosis peptidase-like	P:GO:0007517; P:GO:0007528; C:GO:0005856; C:GO:0030018	P:muscle organ development; P:neuromuscular junction development; C:cytoskeleton; C:Z disc	0	0	G3DSA:3.10.620.30 (GENE3D); IPR002931 (PFAM); mobidb-lite (MOBIDB_LITE); PTHR46333 (PANTHER); IPR038765 (SUPERFAMILY)	no GO terms	no GO terms
Sgl006590	SGL_44	complement(1716315..1719093)	3.61592	-3.14838	-8.8666	1.649e-05	0.003559	major egg antigen-like isoform X3	P:GO:0042026; P:GO:0061077; F:GO:0051082; C:GO:0030018; C:GO:0031430; C:GO:0055120	P:protein refolding; P:chaperone-mediated protein folding; F:unfolded protein binding; C:Z disc; C:M band; C:striated muscle dense body	0	0	IPR001436 (PRINTS); IPR008978 (G3DSA:2.60.40.GENE3D); IPR002068 (PFAM); mobidb-lite (MOBIDB_LITE); mobidb-lite (MOBIDB_LITE); mobidb-lite (MOBIDB_LITE); mobidb-lite (MOBIDB_LITE); mobidb-lite (MOBIDB_LITE); mobidb-lite (MOBIDB_LITE); IPR001436 (PANTHER); IPR002068 (PROSITE_PROFILES); IPR002068 (PROSITE_PROFILES); cd06526 (CDD); cd06526 (CDD); IPR008978 (SUPERFAMILY); IPR008978 (SUPERFAMILY)	no GO terms	no GO terms
Sgl009211	SGL_59	complement(276933..290019)	2.84772	-3.14768	-8.86232	4.282e-05	0.007696	uncharacterized protein LOC105334910 isoform X1	0	0	0	0	mobidb-lite (MOBIDB_LITE); mobidb-lite (MOBIDB_LITE); mobidb-lite (MOBIDB_LITE); mobidb-lite (MOBIDB_LITE); mobidb-lite (MOBIDB_LITE); mobidb-lite (MOBIDB_LITE); mobidb-lite (MOBIDB_LITE); mobidb-lite (MOBIDB_LITE); mobidb-lite (MOBIDB_LITE); mobidb-lite (MOBIDB_LITE); mobidb-lite (MOBIDB_LITE); mobidb-lite (MOBIDB_LITE); mobidb-lite (MOBIDB_LITE); mobidb-lite (MOBIDB_LITE); mobidb-lite (MOBIDB_L…	no GO terms	no GO terms
Sgl009534	SGL_112	complement(19557..59728)	0.977393	-3.13128	-8.7621	2.721e-05	0.005323	cadherin-related tumor suppressor-like	P:GO:0000904; P:GO:0001737; P:GO:0007156; P:GO:0007157; P:GO:0007447; P:GO:0008285; P:GO:0010629; P:GO:0016336; P:GO:0016339; P:GO:0018149; P:GO:0032880; P:GO:0032989; P:GO:0035159; P:GO:0035209; P:GO:0035332; P:GO:0043065; P:GO:0044331; P:GO:0045198; P:GO:0045317; P:GO:0045571; P:GO:0048105; P:GO:0090176; P:GO:0090251; P:GO:2000026; F:GO:0005509; F:GO:0045296; C:GO:0005887; C:GO:0016327	P:cell morphogenesis involved in differentiation; P:establishment of imaginal disc-derived wing hair orientation; P:homophilic cell adhesion via plasma membrane adhesion molecules; P:heterophilic cell-cell adhesion via plasma membrane cell adhesion molecules; P:imaginal disc pattern formation; P:negative regulation of cell population proliferation; P:negative regulation of gene expression; P:esta…	0	0	IPR002126 (PRINTS); G3DSA:2.60.40.60 (GENE3D); G3DSA:2.60.120.200 (GENE3D); G3DSA:2.60.40.60 (GENE3D); G3DSA:2.60.40.60 (GENE3D); G3DSA:2.60.40.60 (GENE3D); IPR002126 (PFAM); G3DSA:2.60.40.60 (GENE3D); G3DSA:2.60.120.200 (GENE3D); G3DSA:2.60.40.60 (GENE3D); G3DSA:2.60.40.60 (GENE3D); G3DSA:2.60.40.60 (GENE3D); G3DSA:2.10.25.10 (GENE3D); G3DSA:2.60.40.60 (GENE3D); G3DSA:2.60.40.60 (GENE3D); G3DSA:…	P:GO:0007155; P:GO:0007156; F:GO:0005509; C:GO:0005886; C:GO:0016020	P:cell adhesion; P:homophilic cell adhesion via plasma membrane adhesion molecules; F:calcium ion binding; C:plasma membrane; C:membrane
Sgl003638	SGL_21	complement(591483..634964)	0.935818	-3.12309	-8.71254	0.0004904	0.0377213	Hypothetical predicted protein	C:GO:0005737; C:GO:0045177	C:cytoplasm; C:apical part of cell	0	0	G3DSA:2.10.25.10 (GENE3D); G3DSA:2.10.25.10 (GENE3D); G3DSA:2.10.25.10 (GENE3D); G3DSA:2.10.25.10 (GENE3D); G3DSA:2.10.25.10 (GENE3D); IPR000742 (PFAM); G3DSA:2.10.25.10 (GENE3D); G3DSA:2.10.25.10 (GENE3D); PTHR24044 (PANTHER); PTHR24044 (PANTHER); PTHR24044 (PANTHER); PTHR24044 (PANTHER); PTHR24044:SF417 (PANTHER); PTHR24044:SF417 (PANTHER); PTHR24044 (PANTHER); PTHR24044:SF417 (PANTHER); PTHR24…	no GO terms	no GO terms
Sgl000350	SGL_1	861740..866123	6.38968	-3.11488	-8.66306	6.733e-05	0.0106184	tripartite motif-containing protein 45 isoform X6	P:GO:0007281; P:GO:0007283; P:GO:0016567; P:GO:0051321; F:GO:0004842; F:GO:0008270; C:GO:0005737	P:germ cell development; P:spermatogenesis; P:protein ubiquitination; P:meiotic cell cycle; F:ubiquitin-protein transferase activity; F:zinc ion binding; C:cytoplasm	EC:2; EC:2.3.2.27	Transferases; RING-type E3 ubiquitin transferase	IPR027370 (PFAM); IPR000315 (PFAM); IPR013083 (G3DSA:3.30.40.GENE3D); G3DSA:3.30.160.60 (GENE3D); G3DSA:4.10.830.40 (GENE3D); mobidb-lite (MOBIDB_LITE); mobidb-lite (MOBIDB_LITE); mobidb-lite (MOBIDB_LITE); mobidb-lite (MOBIDB_LITE); PTHR25462 (PANTHER); PTHR25462:SF282 (PANTHER); IPR017907 (PROSITE_PATTERNS); IPR000315 (PROSITE_PROFILES); IPR000315 (PROSITE_PROFILES); IPR001841 (PROSITE_PROFILES…	F:GO:0008270	F:zinc ion binding
Sgl011800	SGL_93	complement(700105..703137)	6.49435	-3.08969	-8.5131	7.365e-05	0.0112702	lysine-specific demethylase 9-like isoform X1	0	0	0	0	mobidb-lite (MOBIDB_LITE); mobidb-lite (MOBIDB_LITE); mobidb-lite (MOBIDB_LITE); mobidb-lite (MOBIDB_LITE); mobidb-lite (MOBIDB_LITE); mobidb-lite (MOBIDB_LITE); mobidb-lite (MOBIDB_LITE); mobidb-lite (MOBIDB_LITE); mobidb-lite (MOBIDB_LITE); mobidb-lite (MOBIDB_LITE); mobidb-lite (MOBIDB_LITE); mobidb-lite (MOBIDB_LITE); mobidb-lite (MOBIDB_LITE); mobidb-lite (MOBIDB_LITE); mobidb-lite (MOBIDB_L…	no GO terms	no GO terms
Sgl009392	SGL_60	complement(629038..658649)	2.63675	-3.05667	-8.32049	0.0001097	0.0144971	leucine zipper putative tumor suppressor 2 homolog isoform X1	P:GO:0001822; P:GO:0008285; P:GO:0010769; P:GO:0010942; P:GO:0045664; P:GO:0048814; P:GO:0050767; P:GO:0051260; P:GO:0060998; P:GO:0061001; P:GO:0090090; P:GO:1900181; F:GO:0030165; F:GO:0043621; C:GO:0005815; C:GO:0005829; C:GO:0005886; C:GO:0014069; C:GO:0030496; C:GO:0031982; C:GO:0043197	P:kidney development; P:negative regulation of cell population proliferation; P:regulation of cell morphogenesis involved in differentiation; P:positive regulation of cell death; P:regulation of neuron differentiation; P:regulation of dendrite morphogenesis; P:regulation of neurogenesis; P:protein homooligomerization; P:regulation of dendritic spine development; P:regulation of dendritic spine mo…	0	0	PF06818 (PFAM); mobidb-lite (MOBIDB_LITE); mobidb-lite (MOBIDB_LITE); mobidb-lite (MOBIDB_LITE); mobidb-lite (MOBIDB_LITE); mobidb-lite (MOBIDB_LITE); IPR045329 (PANTHER)	no GO terms	no GO terms
Sgl029010	SGL_1567	complement(47485..62735)	4.92977	-3.05358	-8.30271	0.0002696	0.0262086	uncharacterized protein LOC111116599	P:GO:0006954; P:GO:0007160; P:GO:0070234; P:GO:0098609; P:GO:2001238; F:GO:0005515; F:GO:0030246; C:GO:0005576; C:GO:0005886; C:GO:0016021	P:inflammatory response; P:cell-matrix adhesion; P:positive regulation of T cell apoptotic process; P:cell-cell adhesion; P:positive regulation of extrinsic apoptotic signaling pathway; F:protein binding; F:carbohydrate binding; C:extracellular region; C:plasma membrane; C:integral component of membrane	0	0	IPR013783 (G3DSA:2.60.40.GENE3D); IPR013783 (G3DSA:2.60.40.GENE3D); IPR007110 (PROSITE_PROFILES); IPR007110 (PROSITE_PROFILES); IPR007110 (PROSITE_PROFILES); IPR036116 (SUPERFAMILY); IPR036179 (SUPERFAMILY)	F:GO:0005515	F:protein binding
Sgl017807	SGL_259	complement(599066..601480)	8.25042	-3.02696	-8.1509	0.0002512	0.0252111	mediator of DNA damage checkpoint protein 1	0	0	0	0	PTHR37431:SF2 (PANTHER); PTHR37431 (PANTHER)	no GO terms	no GO terms
Sgl020177	SGL_443	complement(105344..127200)	5.55466	-3.00996	-8.05541	9.187e-05	0.0131208	uncharacterized protein LOC111110352 isoform X1	0	0	0	0	no IPS match	no IPS match	no IPS match
Sgl025693	SGL_834	148392..209344	7.01145	-3.00006	-8.00033	0.000181	0.0197061	multiple epidermal growth factor-like domains protein 6 isoform X1	0	0	0	0	G3DSA:2.170.300.10 (GENE3D); G3DSA:2.60.120.260 (GENE3D); G3DSA:2.60.120.260 (GENE3D); PTHR24035 (PANTHER); PTHR24035:SF135 (PANTHER)	no GO terms	no GO terms
Sgl020957	SGL_253	complement(633199..638491)	3.8375	-2.96775	-7.82315	0.000191	0.0204961	alpha amylase	P:GO:0009617; P:GO:0016052; P:GO:0044245; P:GO:0051704; F:GO:0004556; F:GO:0005509; F:GO:0031404; F:GO:0103025; C:GO:0005615	P:response to bacterium; P:carbohydrate catabolic process; P:polysaccharide digestion; P:multi-organism process; F:alpha-amylase activity; F:calcium ion binding; F:chloride ion binding; F:alpha-amylase activity (releasing maltohexaose); C:extracellular space	EC:3.2; EC:3; EC:3.2.1.1; EC:3.2.1	Glycosylases; Hydrolases; Alpha-amylase; Glycosylases	IPR006046 (PRINTS); G3DSA:3.20.20.80 (GENE3D); IPR006047 (PFAM); IPR006048 (PFAM); IPR013780 (G3DSA:2.60.40.GENE3D); PTHR43447 (PANTHER); PTHR43447:SF5 (PANTHER); cd11317 (CDD); SSF51011 (SUPERFAMILY); IPR017853 (SUPERFAMILY)	P:GO:0005975; F:GO:0003824; F:GO:0004556; F:GO:0043169	P:carbohydrate metabolic process; F:catalytic activity; F:alpha-amylase activity; F:cation binding
Sgl010799	SGL_51	338938..353522	2.62015	-2.93479	-7.64643	0.0004108	0.0337713	von Willebrand factor A domain-containing protein 7-like	0	0	0	0	IPR002035 (PFAM); IPR036465 (G3DSA:3.40.50.GENE3D); mobidb-lite (MOBIDB_LITE); mobidb-lite (MOBIDB_LITE); PTHR14905 (PANTHER); IPR002035 (PROSITE_PROFILES); cd00198 (CDD); IPR036465 (SUPERFAMILY)	no GO terms	no GO terms
Sgl001411	SGL_19	3023653..3049760	2.19199	-2.92065	-7.57188	0.0006773	0.0451217	multiple epidermal growth factor-like domains protein 10	0	0	0	0	IPR002049 (PFAM); G3DSA:2.60.120.260 (GENE3D); G3DSA:2.170.300.10 (GENE3D); G3DSA:2.60.120.260 (GENE3D); PTHR24035 (PANTHER); PTHR24035:SF135 (PANTHER); cd00055 (CDD); IPR008979 (SUPERFAMILY); IPR008979 (SUPERFAMILY)	no GO terms	no GO terms
Sgl018038	SGL_393	complement(15345..36783)	10.0698	-2.91315	-7.53263	0.0003169	0.0286623	magnesium-dependent phosphatase 1	P:GO:0035335; F:GO:0004725	P:peptidyl-tyrosine dephosphorylation; F:protein tyrosine phosphatase activity	EC:3.1; EC:3.1.3.48; EC:3; EC:3.1.3	Acting on ester bonds; Protein-tyrosine-phosphatase; Hydrolases; Acting on ester bonds	IPR023214 (G3DSA:3.40.50.GENE3D); IPR010036 (PFAM); IPR010036 (TIGRFAM); IPR010033 (TIGRFAM); mobidb-lite (MOBIDB_LITE); IPR010036 (PANTHER); IPR036412 (SUPERFAMILY)	F:GO:0016791	F:phosphatase activity
Sgl011570	SGL_64	complement(1202380..1204873)	10.3739	-2.91171	-7.52511	4.675e-05	0.008211	BTB/POZ domain-containing protein KCTD7	P:GO:0006468; P:GO:0006508; P:GO:0051260; F:GO:0004674; F:GO:0004843; F:GO:0005524; F:GO:0106310	P:protein phosphorylation; P:proteolysis; P:protein homooligomerization; F:protein serine/threonine kinase activity; F:thiol-dependent deubiquitinase; F:ATP binding; F:protein serine kinase activity	EC:2.7.1; EC:3.4; EC:2.7; EC:2; EC:3; EC:3.4.19; EC:3.4.19.12	Transferring phosphorus-containing groups; Acting on peptide bonds (peptidases); Transferring phosphorus-containing groups; Transferases; Hydrolases; Acting on peptide bonds (peptidases); Ubiquitinyl hydrolase 1	IPR028135 (PFAM); IPR003131 (PFAM); IPR011333 (G3DSA:3.30.710.GENE3D); G3DSA:3.10.20.90 (GENE3D); IPR035927 (G3DSA:3.30.2230.GENE3D); PTHR14499 (PANTHER); IPR006615 (PROSITE_PROFILES); cd18376 (CDD); IPR011333 (SUPERFAMILY); IPR035927 (SUPERFAMILY)	P:GO:0051260; F:GO:0004843	P:protein homooligomerization; F:thiol-dependent deubiquitinase
Sgl028422	SGL_2256	2265..14071	27.6063	-2.90859	-7.50886	5.073e-06	0.001378	tenascin-like isoform X1	0	0	0	0	IPR006149 (PFAM); G3DSA:2.90.20.10 (GENE3D); mobidb-lite (MOBIDB_LITE); PTHR39069 (PANTHER)	no GO terms	no GO terms
Sgl014071	SGL_67	676474..683012	93.4463	-2.89379	-7.43221	6.129e-08	2.707e-05	myosin essential light chain	P:GO:0006936; P:GO:0007498; F:GO:0000146; F:GO:0005509; F:GO:0017111; C:GO:0005859	P:muscle contraction; P:mesoderm development; F:microfilament motor activity; F:calcium ion binding; F:nucleoside-triphosphatase activity; C:muscle myosin complex	EC:3.6.1; EC:3.6; EC:3; EC:5.6.1.8	Acting on acid anhydrides; Acting on acid anhydrides; Hydrolases; Myosin ATPase	G3DSA:1.10.238.10 (GENE3D); G3DSA:1.10.238.10 (GENE3D); IPR002048 (PFAM); IPR029655 (PTHR23048:PANTHER); PTHR23048 (PANTHER); IPR002048 (PROSITE_PROFILES); IPR002048 (CDD); IPR011992 (SUPERFAMILY)	F:GO:0005509	F:calcium ion binding
Sgl025457	SGL_1786	20864..50045	1.20138	-2.88493	-7.38669	0.0003	0.0280999	Delta-like protein 1	F:GO:0005509; F:GO:0005515; C:GO:0016021	F:calcium ion binding; F:protein binding; C:integral component of membrane	0	0	IPR011030 (G3DSA:1.25.10.GENE3D); PF17963 (PFAM); G3DSA:2.10.25.10 (GENE3D); mobidb-lite (MOBIDB_LITE); mobidb-lite (MOBIDB_LITE); mobidb-lite (MOBIDB_LITE); mobidb-lite (MOBIDB_LITE); mobidb-lite (MOBIDB_LITE); PTHR16897:SF2 (PANTHER); PTHR16897 (PANTHER); PTHR16897 (PANTHER); PTHR16897:SF2 (PANTHER); PTHR16897:SF2 (PANTHER); PTHR16897:SF2 (PANTHER); PTHR16897 (PANTHER); PTHR16897 (PANTHER); IPR…	F:GO:0005509; F:GO:0005515	F:calcium ion binding; F:protein binding
Sgl025594	SGL_1007	9193..28952	10.981	-2.87847	-7.35372	0.000128	0.0158264	receptor-type tyrosine-protein phosphatase T-like	P:GO:0000165; P:GO:0006468; P:GO:0007411; P:GO:0008286; P:GO:0035335; P:GO:0048714; P:GO:0065009; F:GO:0005001; F:GO:0005085; F:GO:0031267; F:GO:0042802; F:GO:0044877; C:GO:0005887; C:GO:0043231; C:GO:0043235	P:MAPK cascade; P:protein phosphorylation; P:axon guidance; P:insulin receptor signaling pathway; P:peptidyl-tyrosine dephosphorylation; P:positive regulation of oligodendrocyte differentiation; P:regulation of molecular function; F:transmembrane receptor protein tyrosine phosphatase activity; F:guanyl-nucleotide exchange factor activity; F:small GTPase binding; F:identical protein binding; F:pro…	EC:3.1; EC:3.1.3.48; EC:3; EC:3.1.3	Acting on ester bonds; Protein-tyrosine-phosphatase; Hydrolases; Acting on ester bonds	IPR000242 (PRINTS); IPR029021 (G3DSA:3.90.190.GENE3D); IPR029021 (G3DSA:3.90.190.GENE3D); IPR000242 (PFAM); G3DSA:2.170.300.10 (GENE3D); G3DSA:2.60.120.260 (GENE3D); mobidb-lite (MOBIDB_LITE); mobidb-lite (MOBIDB_LITE); mobidb-lite (MOBIDB_LITE); PTHR19134 (PANTHER); IPR016130 (PROSITE_PATTERNS); IPR001368 (PROSITE_PATTERNS); IPR000242 (PROSITE_PROFILES); IPR000387 (PROSITE_PROFILES); IPR000242 (…	P:GO:0006470; P:GO:0016311; F:GO:0004725; F:GO:0005515; F:GO:0016791	P:protein dephosphorylation; P:dephosphorylation; F:protein tyrosine phosphatase activity; F:protein binding; F:phosphatase activity
Sgl021721	SGL_409	complement(35469..36199)	74.1956	-2.85541	-7.23711	6.066e-08	2.707e-05	avidin family protein	F:GO:0009374; C:GO:0005576	F:biotin binding; C:extracellular region	0	0	IPR005469 (PRINTS); IPR005468 (PFAM); IPR036896 (G3DSA:2.40.128.GENE3D); PTHR34399 (PANTHER); IPR005468 (PROSITE_PROFILES); IPR036896 (SUPERFAMILY)	F:GO:0009374	F:biotin binding
Sgl017188	SGL_268	complement(137121..189697)	2.28387	-2.83802	-7.15038	0.0003171	0.0286623	deleted in malignant brain tumors 1 protein-like isoform X1	F:GO:0005044; C:GO:0016020	F:scavenger receptor activity; C:membrane	0	0	IPR001190 (PRINTS); IPR036772 (G3DSA:3.10.250.GENE3D); IPR036772 (G3DSA:3.10.250.GENE3D); IPR001190 (PFAM); IPR036772 (G3DSA:3.10.250.GENE3D); PTHR48071 (PANTHER); IPR001190 (PROSITE_PATTERNS); IPR001190 (PROSITE_PATTERNS); IPR001190 (PROSITE_PATTERNS); IPR001190 (PROSITE_PATTERNS); IPR001190 (PROSITE_PATTERNS); IPR001190 (PROSITE_PROFILES); IPR001190 (PROSITE_PROFILES); IPR001190 (PROSITE_PROFIL…	F:GO:0005044; C:GO:0016020	F:scavenger receptor activity; C:membrane
Sgl012722	SGL_125	complement(498989..510878)	21.255	-2.83592	-7.13998	2.421e-06	0.0007485	E3 ubiquitin-protein ligase MYCBP2-like	P:GO:0001933; P:GO:0008582; P:GO:0010171; P:GO:0010771; P:GO:0016567; P:GO:0018991; P:GO:0031647; P:GO:0043409; P:GO:0045665; P:GO:0048692; P:GO:0048843; P:GO:0051965; P:GO:1902230; P:GO:1905490; P:GO:1905608; P:GO:1905812; P:GO:1905815; P:GO:1905869; F:GO:0008270; F:GO:0016746; F:GO:0019903; F:GO:0031435; F:GO:0061630; C:GO:0030424; C:GO:0031594; C:GO:0036062	P:negative regulation of protein phosphorylation; P:regulation of synaptic assembly at neuromuscular junction; P:body morphogenesis; P:negative regulation of cell morphogenesis involved in differentiation; P:protein ubiquitination; P:oviposition; P:regulation of protein stability; P:negative regulation of MAPK cascade; P:negative regulation of neuron differentiation; P:negative regulation of axon…	EC:2.3; EC:2; EC:2.3.2.27	Acyltransferases; Transferases; RING-type E3 ubiquitin transferase	IPR013083 (G3DSA:3.30.40.GENE3D); IPR001841 (PFAM); PTHR45943 (PANTHER); IPR001841 (PROSITE_PROFILES); SSF57850 (SUPERFAMILY); SSF57850 (SUPERFAMILY)	no GO terms	no GO terms
Sgl001718	SGL_5	complement(1429332..1451523)	1.23338	-2.8109	-7.0172	0.0001398	0.016622	chitin synthase	P:GO:0001838; P:GO:0006035; P:GO:0006038; P:GO:0006805; P:GO:0007443; P:GO:0008362; P:GO:0009611; P:GO:0030703; P:GO:0035158; P:GO:0048085; P:GO:0060439; P:GO:0070592; P:GO:1904778; F:GO:0003774; F:GO:0003779; F:GO:0004100; F:GO:0005524; F:GO:0016787; C:GO:0005886; C:GO:0005938; C:GO:0016021; C:GO:0016459; C:GO:0030428; C:GO:0045177; C:GO:0099568	P:embryonic epithelial tube formation; P:cuticle chitin biosynthetic process; P:cell wall chitin biosynthetic process; P:xenobiotic metabolic process; P:Malpighian tubule morphogenesis; P:chitin-based embryonic cuticle biosynthetic process; P:response to wounding; P:eggshell formation; P:regulation of tube diameter, open tracheal system; P:adult chitin-containing cuticle pigmentation; P:trachea m…	EC:2.4; EC:2.4.1.16; EC:2; EC:3; EC:2.4.1	Glycosyltransferases; Chitin synthase; Transferases; Hydrolases; Glycosyltransferases	IPR001609 (PRINTS); G3DSA:1.20.58.530 (GENE3D); IPR001609 (PFAM); PF03142 (PFAM); G3DSA:1.20.120.720 (GENE3D); G3DSA:1.10.10.820 (GENE3D); G3DSA:1.20.5.4820 (GENE3D); IPR036961 (G3DSA:3.40.850.GENE3D); mobidb-lite (MOBIDB_LITE); mobidb-lite (MOBIDB_LITE); mobidb-lite (MOBIDB_LITE); mobidb-lite (MOBIDB_LITE); mobidb-lite (MOBIDB_LITE); mobidb-lite (MOBIDB_LITE); mobidb-lite (MOBIDB_LITE); mobidb-l…	F:GO:0003774; F:GO:0004100; F:GO:0005524; F:GO:0016758; C:GO:0016459	F:cytoskeletal motor activity; F:chitin synthase activity; F:ATP binding; F:hexosyltransferase activity; C:myosin complex
Sgl001604	SGL_9	complement(3938623..3954864)	2.43947	-2.79232	-6.92743	0.0003405	0.0300038	zinc metalloproteinase-disintegrin-like berythractivase isoform X1	P:GO:0006508; F:GO:0004222	P:proteolysis; F:metalloendopeptidase activity	EC:3.4.24; EC:3.4; EC:3	Acting on peptide bonds (peptidases); Acting on peptide bonds (peptidases); Hydrolases	IPR041645 (PFAM); PF13688 (PFAM); G3DSA:3.40.1620.60 (GENE3D); IPR024079 (G3DSA:3.40.390.GENE3D); PTHR13723:SF142 (PANTHER); PTHR13723 (PANTHER); IPR001590 (PROSITE_PROFILES); SSF55486 (SUPERFAMILY)	P:GO:0006508; F:GO:0004222; F:GO:0008237	P:proteolysis; F:metalloendopeptidase activity; F:metallopeptidase activity
Sgl008422	SGL_62	1508157..1511162	20.8797	-2.7759	-6.84903	0.0002602	0.0254574	uncharacterized protein LOC111134671	0	0	0	0	IPR029021 (G3DSA:3.90.190.GENE3D); IPR029021 (SUPERFAMILY)	no GO terms	no GO terms
Sgl006990	SGL_81	complement(1420299..1421876)	71.3962	-2.67469	-6.38503	0.0002934	0.0278192	prostaglandin E2 receptor EP4 subtype	P:GO:0002792; P:GO:0007186; P:GO:0007187; P:GO:0007189; P:GO:0007254; P:GO:0007565; P:GO:0008284; P:GO:0010727; P:GO:0010840; P:GO:0014911; P:GO:0031328; P:GO:0032496; P:GO:0032570; P:GO:0032690; P:GO:0032720; P:GO:0032733; P:GO:0032757; P:GO:0033624; P:GO:0035810; P:GO:0035815; P:GO:0042093; P:GO:0042322; P:GO:0042531; P:GO:0043200; P:GO:0043950; P:GO:0045669; P:GO:0045778; P:GO:0045780; P:GO:00…	P:negative regulation of peptide secretion; P:G protein-coupled receptor signaling pathway; P:G protein-coupled receptor signaling pathway, coupled to cyclic nucleotide second messenger; P:adenylate cyclase-activating G protein-coupled receptor signaling pathway; P:JNK cascade; P:female pregnancy; P:positive regulation of cell population proliferation; P:negative regulation of hydrogen peroxide m…	0	0	IPR000276 (PRINTS); IPR008365 (PRINTS); IPR000276 (PFAM); G3DSA:1.20.1070.10 (GENE3D); mobidb-lite (MOBIDB_LITE); IPR008365 (PANTHER); IPR000276 (PROSITE_PATTERNS); IPR017452 (PROSITE_PROFILES); cd14981 (CDD); SSF81321 (SUPERFAMILY)	P:GO:0007186; F:GO:0004930; C:GO:0016021	P:G protein-coupled receptor signaling pathway; F:G protein-coupled receptor activity; C:integral component of membrane
Sgl007672	SGL_110	68253..74513	2.0536	-2.67466	-6.38487	0.0002234	0.0231751	secreted frizzled-related protein 1-like isoform X1	P:GO:0001657; P:GO:0006357; P:GO:0006508; P:GO:0007163; P:GO:0007186; P:GO:0007601; P:GO:0008584; P:GO:0008585; P:GO:0009267; P:GO:0010564; P:GO:0010628; P:GO:0010629; P:GO:0010719; P:GO:0010975; P:GO:0014034; P:GO:0030279; P:GO:0030307; P:GO:0030308; P:GO:0030336; P:GO:0030514; P:GO:0032989; P:GO:0033689; P:GO:0034446; P:GO:0035019; P:GO:0036342; P:GO:0043433; P:GO:0043508; P:GO:0043547; P:GO:00…	P:ureteric bud development; P:regulation of transcription by RNA polymerase II; P:proteolysis; P:establishment or maintenance of cell polarity; P:G protein-coupled receptor signaling pathway; P:visual perception; P:male gonad development; P:female gonad development; P:cellular response to starvation; P:regulation of cell cycle process; P:positive regulation of gene expression; P:negative regulati…	EC:3.4.22; EC:3.4; EC:3	Acting on peptide bonds (peptidases); Acting on peptide bonds (peptidases); Hydrolases	IPR018933 (PFAM); IPR036790 (G3DSA:1.10.2000.GENE3D); IPR020067 (PFAM); IPR008993 (G3DSA:2.40.50.GENE3D); mobidb-lite (MOBIDB_LITE); mobidb-lite (MOBIDB_LITE); mobidb-lite (MOBIDB_LITE); IPR034860 (PTHR11309:PANTHER); IPR015526 (PANTHER); IPR020067 (PROSITE_PROFILES); IPR001134 (PROSITE_PROFILES); IPR036790 (SUPERFAMILY); IPR008993 (SUPERFAMILY)	P:GO:0030111; P:GO:0030510; F:GO:0005515	P:regulation of Wnt signaling pathway; P:regulation of BMP signaling pathway; F:protein binding
Sgl002795	SGL_17	1144900..1149964	4.46385	-2.64383	-6.24989	9.913e-05	0.0134399	troponin C	P:GO:0019722; F:GO:0005509	P:calcium-mediated signaling; F:calcium ion binding	0	0	G3DSA:1.10.238.10 (GENE3D); G3DSA:1.10.238.10 (GENE3D); IPR002048 (PFAM); G3DSA:1.10.238.10 (GENE3D); PTHR23050:SF438 (PANTHER); PTHR23050 (PANTHER); IPR018247 (PROSITE_PATTERNS); IPR002048 (PROSITE_PROFILES); IPR002048 (PROSITE_PROFILES); IPR002048 (PROSITE_PROFILES); IPR002048 (CDD); IPR011992 (SUPERFAMILY)	F:GO:0005509	F:calcium ion binding
Sgl004922	SGL_22	1997695..1999445	32.1821	-2.64329	-6.24757	0.0001765	0.0193786	prolyl-tRNA editing protein	P:GO:0106074; F:GO:0002161; C:GO:0016021	P:aminoacyl-tRNA metabolism involved in translational fidelity; F:aminoacyl-tRNA editing activity; C:integral component of membrane	EC:3.1; EC:3; EC:3.1.1.1	Acting on ester bonds; Hydrolases; Carboxylesterase	IPR007214 (PFAM); IPR036754 (G3DSA:3.90.960.GENE3D); IPR040285 (PANTHER); PTHR31423:SF3 (PANTHER); IPR036754 (SUPERFAMILY)	F:GO:0002161	F:aminoacyl-tRNA editing activity
Sgl021818	SGL_412	complement(458583..471579)	13.4774	-2.63797	-6.22456	5.363e-05	0.009011	ras-like protein family member 11B	P:GO:0007165; F:GO:0003924; F:GO:0005525; C:GO:0016020	P:signal transduction; F:GTPase activity; F:GTP binding; C:membrane	EC:3.6.1; EC:3.6; EC:3	Acting on acid anhydrides; Acting on acid anhydrides; Hydrolases	PR00449 (PRINTS); IPR027417 (G3DSA:3.40.50.GENE3D); IPR001806 (PFAM); IPR005225 (TIGRFAM); mobidb-lite (MOBIDB_LITE); mobidb-lite (MOBIDB_LITE); PTHR45704 (PANTHER); IPR001806 (PROSITE_PROFILES); PS51419 (PROSITE_PROFILES); IPR027417 (SUPERFAMILY)	F:GO:0003924; F:GO:0005525	F:GTPase activity; F:GTP binding
Sgl015095	SGL_264	complement(195977..201566)	10.6905	-2.63095	-6.19434	2.18e-05	0.004434	transforming protein p54/c-ets-1 isoform X1	P:GO:0001742; P:GO:0002066; P:GO:0007173; P:GO:0007265; P:GO:0007362; P:GO:0007422; P:GO:0007426; P:GO:0007427; P:GO:0007428; P:GO:0007429; P:GO:0007455; P:GO:0007464; P:GO:0007476; P:GO:0008284; P:GO:0008293; P:GO:0008340; P:GO:0009997; P:GO:0010628; P:GO:0016318; P:GO:0030707; P:GO:0035225; P:GO:0043697; P:GO:0045467; P:GO:0045610; P:GO:0045666; P:GO:0045944; P:GO:0048190; P:GO:0050769; P:GO:00…	P:oenocyte differentiation; P:columnar/cuboidal epithelial cell development; P:epidermal growth factor receptor signaling pathway; P:Ras protein signal transduction; P:terminal region determination; P:peripheral nervous system development; P:tracheal outgrowth, open tracheal system; P:epithelial cell migration, open tracheal system; P:primary branching, open tracheal system; P:secondary branching…	0	0	IPR000418 (PRINTS); IPR003118 (PFAM); IPR013761 (G3DSA:1.10.150.GENE3D); IPR000418 (PFAM); IPR036388 (G3DSA:1.10.10.GENE3D); IPR046328 (PANTHER); PTHR11849:SF289 (PANTHER); IPR000418 (PROSITE_PATTERNS); IPR000418 (PROSITE_PATTERNS); IPR003118 (PROSITE_PROFILES); IPR000418 (PROSITE_PROFILES); IPR036390 (SUPERFAMILY); IPR013761 (SUPERFAMILY)	P:GO:0006355; P:GO:0006357; F:GO:0003700; F:GO:0043565	P:regulation of transcription, DNA-templated; P:regulation of transcription by RNA polymerase II; F:DNA-binding transcription factor activity; F:sequence-specific DNA binding
Sgl012550	SGL_103	complement(805340..812815)	2.82777	-2.59879	-6.05779	0.0007517	0.0486121	uncharacterized protein LOC105346240 isoform X1	C:GO:0016021	C:integral component of membrane	0	0	IPR035914 (G3DSA:2.60.120.GENE3D); mobidb-lite (MOBIDB_LITE); IPR000859 (PROSITE_PROFILES); IPR035914 (SUPERFAMILY)	no GO terms	no GO terms
Sgl010246	SGL_96	complement(201676..238666)	12.9603	-2.59615	-6.04669	6.311e-07	0.0002168	low-density lipoprotein receptor-related protein 4 isoform X1	0	0	0	0	IPR000033 (PFAM); G3DSA:2.10.70.10 (GENE3D); G3DSA:2.10.70.10 (GENE3D); IPR011042 (G3DSA:2.120.10.GENE3D); G3DSA:2.10.70.10 (GENE3D); IPR000436 (PFAM); G3DSA:2.10.70.10 (GENE3D); PTHR46513 (PANTHER); PTHR46513:SF24 (PANTHER); PTHR46513:SF24 (PANTHER); PTHR46513 (PANTHER); IPR000436 (PROSITE_PROFILES); IPR000033 (PROSITE_PROFILES); IPR000436 (PROSITE_PROFILES); IPR000436 (PROSITE_PROFILES); IPR000…	no GO terms	no GO terms
Sgl010348	SGL_146	1095487..1095897	60.7655	-2.55396	-5.87245	2.269e-06	0.0007157	complement C1q-like protein 2	F:GO:0005515	F:protein binding	0	0	IPR001073 (PRINTS); IPR008983 (G3DSA:2.60.120.GENE3D); IPR001073 (PFAM); PTHR22923:SF102 (PANTHER); PTHR22923 (PANTHER); IPR001073 (PROSITE_PROFILES); IPR008983 (SUPERFAMILY)	F:GO:0005515	F:protein binding
Sgl007355	SGL_37	complement(1230013..1243547)	4.00276	-2.53841	-5.80949	0.00048	0.0375245	myosin heavy chain, striated muscle isoform X1	F:GO:0003774; F:GO:0005524; F:GO:0051015; C:GO:0016459	F:cytoskeletal motor activity; F:ATP binding; F:actin filament binding; C:myosin complex	0	0	IPR001609 (PRINTS); IPR002928 (PFAM); IPR036961 (G3DSA:3.40.850.GENE3D); G3DSA:1.20.5.4820 (GENE3D); IPR014751 (G3DSA:1.20.5.GENE3D); G3DSA:1.20.58.530 (GENE3D); IPR004009 (PFAM); G3DSA:1.20.120.720 (GENE3D); G3DSA:1.10.10.820 (GENE3D); IPR001609 (PFAM); IPR008989 (G3DSA:2.30.30.GENE3D); G3DSA:1.20.5.340 (GENE3D); IPR014751 (G3DSA:1.20.5.GENE3D); G3DSA:6.10.250.2420 (GENE3D); IPR036961 (G3DSA:3.4…	F:GO:0003774; F:GO:0005515; F:GO:0005524; F:GO:0051015; C:GO:0016459	F:cytoskeletal motor activity; F:protein binding; F:ATP binding; F:actin filament binding; C:myosin complex
Sgl003987	SGL_18	1502807..1542754	2.88872	-2.51542	-5.71764	0.0003331	0.0297631	uncharacterized protein LOC105346192	P:GO:0016567; P:GO:0030162; P:GO:0043161; F:GO:0004842; F:GO:0031625; F:GO:0046872; C:GO:0005737; C:GO:0019005	P:protein ubiquitination; P:regulation of proteolysis; P:proteasome-mediated ubiquitin-dependent protein catabolic process; F:ubiquitin-protein transferase activity; F:ubiquitin protein ligase binding; F:metal ion binding; C:cytoplasm; C:SCF ubiquitin ligase complex	EC:2	Transferases	G3DSA:2.30.30.40 (GENE3D); G3DSA:2.30.30.40 (GENE3D); IPR036465 (G3DSA:3.40.50.GENE3D); IPR037197 (G3DSA:3.30.720.GENE3D); IPR004170 (PFAM); IPR010606 (PFAM); mobidb-lite (MOBIDB_LITE); PTHR24202 (PANTHER); IPR010606 (PROSITE_PROFILES); IPR004170 (PROSITE_PROFILES); IPR002035 (PROSITE_PROFILES); IPR010606 (PROSITE_PROFILES); IPR010606 (PROSITE_PROFILES); IPR010606 (PROSITE_PROFILES); cd00198 (CDD…	P:GO:0016567; F:GO:0004842; F:GO:0046872	P:protein ubiquitination; F:ubiquitin-protein transferase activity; F:metal ion binding
Sgl004028	SGL_18	2797726..2825288	5.84567	-2.51112	-5.70063	0.0002814	0.027053	uncharacterized protein LOC105341969	F:GO:0005515	F:protein binding	0	0	IPR013783 (G3DSA:2.60.40.GENE3D); IPR003961 (PROSITE_PROFILES); IPR003961 (CDD); IPR036116 (SUPERFAMILY)	F:GO:0005515	F:protein binding
Sgl011847	SGL_170	282140..295936	31.7058	-2.51014	-5.69673	2.322e-05	0.004661	uncharacterized protein LOC111122663	P:GO:0007010; P:GO:0010628; P:GO:0030097; P:GO:0030336; P:GO:0032970; P:GO:0035722; P:GO:0042060; P:GO:0042127; P:GO:0043312; P:GO:0045806; P:GO:0050765; P:GO:0071260; F:GO:0003779; C:GO:0001725; C:GO:0005576; C:GO:0005911; C:GO:0035580; C:GO:1904724	P:cytoskeleton organization; P:positive regulation of gene expression; P:hemopoiesis; P:negative regulation of cell migration; P:regulation of actin filament-based process; P:interleukin-12-mediated signaling pathway; P:wound healing; P:regulation of cell population proliferation; P:neutrophil degranulation; P:negative regulation of endocytosis; P:negative regulation of phagocytosis; P:cellular r…	0	0	IPR003096 (PRINTS); IPR000557 (PFAM); IPR036872 (G3DSA:1.10.418.GENE3D); IPR001715 (PFAM); mobidb-lite (MOBIDB_LITE); mobidb-lite (MOBIDB_LITE); PTHR47385:SF3 (PANTHER); PTHR47385:SF3 (PANTHER); PTHR47385:SF3 (PANTHER); PTHR47385 (PANTHER); PTHR47385:SF3 (PANTHER); PTHR47385 (PANTHER); PTHR47385:SF3 (PANTHER); PTHR47385 (PANTHER); PTHR47385 (PANTHER); PTHR47385 (PANTHER); PTHR47385:SF3 (PANTHER);…	F:GO:0005515	F:protein binding
Sgl008556	SGL_45	955612..978386	5.65136	-2.47564	-5.56214	0.0005986	0.0414889	sushi, von Willebrand factor type A, EGF and pentraxin domain-containing protein 1-like	F:GO:0005509; C:GO:0016021	F:calcium ion binding; C:integral component of membrane	0	0	IPR036383 (G3DSA:2.20.100.GENE3D); G3DSA:2.10.25.10 (GENE3D); IPR011641 (PFAM); G3DSA:2.10.50.10 (GENE3D); IPR000884 (PFAM); G3DSA:2.10.70.10 (GENE3D); G3DSA:2.10.70.10 (GENE3D); G3DSA:2.10.25.10 (GENE3D); G3DSA:2.10.50.10 (GENE3D); IPR000436 (PFAM); IPR003410 (PFAM); PTHR24033:SF181 (PANTHER); PTHR24033 (PANTHER); PTHR24033:SF181 (PANTHER); PTHR24033 (PANTHER); IPR000152 (PROSITE_PATTERNS); IPR0…	F:GO:0005509	F:calcium ion binding
Sgl005318	SGL_30	complement(1063204..1067212)	20.8965	-2.46887	-5.53611	3.84e-05	0.007065	aldose 1-epimerase isoform X2	P:GO:0005975; F:GO:0016853; F:GO:0030246	P:carbohydrate metabolic process; F:isomerase activity; F:carbohydrate binding	EC:5; EC:5.1.3.3	Isomerases; Aldose 1-epimerase	IPR008183 (PFAM); IPR014718 (G3DSA:2.70.98.GENE3D); IPR014718 (G3DSA:2.70.98.GENE3D); PTHR10091 (PANTHER); IPR011013 (SUPERFAMILY)	P:GO:0005975; F:GO:0003824; F:GO:0016853; F:GO:0030246	P:carbohydrate metabolic process; F:catalytic activity; F:isomerase activity; F:carbohydrate binding
Sgl015378	SGL_187	175768..180616	30.4878	-2.45455	-5.48143	0.0003122	0.0285568	uncharacterized protein LOC105347051	0	0	0	0	IPR039499 (PFAM); mobidb-lite (MOBIDB_LITE)	no GO terms	no GO terms
Sgl008730	SGL_141	complement(249913..255076)	88.5952	-2.42669	-5.37658	3.335e-06	0.0009724	heat shock 70 kDa protein 12A	F:GO:0005524; F:GO:0016887	F:ATP binding; F:ATP hydrolysis activity	EC:3.6.1; EC:3.6; EC:3	Acting on acid anhydrides; Acting on acid anhydrides; Hydrolases	G3DSA:3.90.640.10 (GENE3D); G3DSA:3.30.420.40 (GENE3D); G3DSA:3.30.420.40 (GENE3D); IPR013126 (PFAM); mobidb-lite (MOBIDB_LITE); mobidb-lite (MOBIDB_LITE); PTHR14187 (PANTHER); PTHR14187:SF5 (PANTHER); cd10229 (CDD); IPR043129 (SUPERFAMILY); IPR043129 (SUPERFAMILY)	F:GO:0005524; F:GO:0016887	F:ATP binding; F:ATP hydrolysis activity
Sgl022478	SGL_464	complement(172513..227351)	4.30592	-2.40692	-5.3034	0.000102	0.0137096	receptor-type tyrosine-protein phosphatase epsilon-like	P:GO:0000165; P:GO:0006468; P:GO:0007411; P:GO:0008286; P:GO:0035335; P:GO:0048714; P:GO:0065009; F:GO:0005001; F:GO:0005085; F:GO:0031267; F:GO:0042802; F:GO:0044877; C:GO:0005887; C:GO:0043231; C:GO:0043235	P:MAPK cascade; P:protein phosphorylation; P:axon guidance; P:insulin receptor signaling pathway; P:peptidyl-tyrosine dephosphorylation; P:positive regulation of oligodendrocyte differentiation; P:regulation of molecular function; F:transmembrane receptor protein tyrosine phosphatase activity; F:guanyl-nucleotide exchange factor activity; F:small GTPase binding; F:identical protein binding; F:pro…	EC:3.1; EC:3.1.3.48; EC:3; EC:3.1.3	Acting on ester bonds; Protein-tyrosine-phosphatase; Hydrolases; Acting on ester bonds	IPR000242 (PRINTS); IPR029021 (G3DSA:3.90.190.GENE3D); G3DSA:2.60.120.260 (GENE3D); G3DSA:2.60.120.260 (GENE3D); IPR029021 (G3DSA:3.90.190.GENE3D); IPR029021 (G3DSA:3.90.190.GENE3D); IPR000242 (PFAM); G3DSA:2.170.300.10 (GENE3D); IPR029021 (G3DSA:3.90.190.GENE3D); PTHR19134 (PANTHER); IPR016130 (PROSITE_PATTERNS); IPR016130 (PROSITE_PATTERNS); IPR000387 (PROSITE_PROFILES); IPR000387 (PROSITE_PROF…	P:GO:0006470; P:GO:0007154; P:GO:0016311; F:GO:0004725; F:GO:0016791; C:GO:0016020	P:protein dephosphorylation; P:cell communication; P:dephosphorylation; F:protein tyrosine phosphatase activity; F:phosphatase activity; C:membrane
Sgl010247	SGL_96	complement(238838..285415)	11.7947	-2.38568	-5.22591	0.0002558	0.0253467	low-density lipoprotein receptor-related protein 4 isoform X1	0	0	0	0	PF14670 (PFAM); G3DSA:2.10.70.10 (GENE3D); IPR011042 (G3DSA:2.120.10.GENE3D); IPR000436 (PFAM); G3DSA:2.10.70.10 (GENE3D); G3DSA:2.10.25.10 (GENE3D); IPR011042 (G3DSA:2.120.10.GENE3D); G3DSA:2.10.70.10 (GENE3D); IPR011042 (G3DSA:2.120.10.GENE3D); PTHR46513 (PANTHER); IPR000742 (PROSITE_PATTERNS); IPR000033 (PROSITE_PROFILES); IPR000436 (PROSITE_PROFILES); IPR000033 (PROSITE_PROFILES); IPR000436 (…	no GO terms	no GO terms
Sgl022600	SGL_375	complement(258741..262416)	152.569	-2.38326	-5.21716	3.243e-05	0.006112	complement C1q tumor necrosis factor-related protein 2	P:GO:0051259; F:GO:0042802; C:GO:0005576	P:protein complex oligomerization; F:identical protein binding; C:extracellular region	0	0	IPR001073 (PRINTS); IPR001073 (PFAM); IPR008983 (G3DSA:2.60.120.GENE3D); PTHR22923 (PANTHER); PTHR22923:SF102 (PANTHER); IPR001073 (PROSITE_PROFILES); IPR008983 (SUPERFAMILY)	F:GO:0005515	F:protein binding
Sgl023210	SGL_555	complement(134674..136344)	7.70209	-2.37962	-5.20401	0.0003271	0.0293906	uncharacterized protein LOC105338975	F:GO:0008270	F:zinc ion binding	0	0	IPR000315 (PFAM); G3DSA:3.30.160.60 (GENE3D); IPR011042 (G3DSA:2.120.10.GENE3D); PTHR25465 (PANTHER); IPR000315 (PROSITE_PROFILES); IPR000315 (PROSITE_PROFILES); cd19756 (CDD); SSF63829 (SUPERFAMILY); SSF57845 (SUPERFAMILY)	F:GO:0008270	F:zinc ion binding
Sgl022601	SGL_375	complement(268542..269314)	120.083	-2.34275	-5.07268	5.403e-05	0.009011	complement C1q tumor necrosis factor-related protein 2-like	F:GO:0005515	F:protein binding	0	0	IPR001073 (PRINTS); IPR008983 (G3DSA:2.60.120.GENE3D); IPR001073 (PFAM); PTHR22923:SF68 (PANTHER); PTHR22923 (PANTHER); IPR001073 (PROSITE_PROFILES); IPR008983 (SUPERFAMILY)	F:GO:0005515	F:protein binding
Sgl008835	SGL_54	complement(1163278..1165043)	66.2295	-2.34105	-5.06672	5.702e-05	0.009276	cornifelin homolog	0	0	0	0	IPR006461 (PFAM); IPR006461 (TIGRFAM); mobidb-lite (MOBIDB_LITE); mobidb-lite (MOBIDB_LITE); PTHR15907:SF183 (PANTHER); IPR006461 (PANTHER)	no GO terms	no GO terms
Sgl002043	SGL_3	4323968..4325059	720.633	-2.34046	-5.06465	6.613e-06	0.001698	group XV phospholipase A2-like	0	0	0	0	mobidb-lite (MOBIDB_LITE); mobidb-lite (MOBIDB_LITE)	no GO terms	no GO terms
Sgl021785	SGL_472	41842..52750	43.2897	-2.30524	-4.94249	0.0006688	0.0450371	uncharacterized protein LOC109620900 isoform X1	P:GO:0001933; P:GO:0045599; P:GO:0048147; P:GO:0070373; F:GO:0042802; C:GO:0005615	P:negative regulation of protein phosphorylation; P:negative regulation of fat cell differentiation; P:negative regulation of fibroblast proliferation; P:negative regulation of ERK1 and ERK2 cascade; F:identical protein binding; C:extracellular space	0	0	IPR001073 (PRINTS); G3DSA:2.170.300.10 (GENE3D); IPR008983 (G3DSA:2.60.120.GENE3D); IPR008983 (G3DSA:2.60.120.GENE3D); IPR001073 (PFAM); PTHR22923 (PANTHER); IPR001073 (PROSITE_PROFILES); IPR001073 (PROSITE_PROFILES); IPR002049 (CDD); IPR008983 (SUPERFAMILY); IPR008983 (SUPERFAMILY); IPR008983 (SUPERFAMILY)	F:GO:0005515	F:protein binding
Sgl020265	SGL_368	complement(175791..188005)	5.70399	-2.26552	-4.80827	0.0003828	0.0319794	von Willebrand factor D and EGF domain-containing protein	C:GO:0016021	C:integral component of membrane	0	0	mobidb-lite (MOBIDB_LITE); mobidb-lite (MOBIDB_LITE); mobidb-lite (MOBIDB_LITE); mobidb-lite (MOBIDB_LITE)	no GO terms	no GO terms
Sgl010431	SGL_92	117831..168114	6.72514	-2.26163	-4.79533	0.0001214	0.0151711	LOW QUALITY PROTEIN: uncharacterized protein LOC111125288	0	0	0	0	PR00453 (PRINTS); G3DSA:2.10.25.10 (GENE3D); G3DSA:2.10.25.10 (GENE3D); IPR036465 (G3DSA:3.40.50.GENE3D); IPR036465 (G3DSA:3.40.50.GENE3D); IPR000742 (PFAM); IPR036465 (G3DSA:3.40.50.GENE3D); G3DSA:2.10.25.10 (GENE3D); IPR036465 (G3DSA:3.40.50.GENE3D); IPR036465 (G3DSA:3.40.50.GENE3D); IPR002035 (PFAM); mobidb-lite (MOBIDB_LITE); mobidb-lite (MOBIDB_LITE); mobidb-lite (MOBIDB_LITE); mobidb-lite (…	no GO terms	no GO terms
Sgl007879	SGL_35	complement(580816..590082)	6.02586	-2.25994	-4.78973	0.0003577	0.0307155	retrograde protein of 51 kDa-like isoform X4	C:GO:0005882	C:intermediate filament	0	0	G3DSA:1.20.5.1160 (GENE3D); IPR039008 (PFAM); G3DSA:1.20.5.170 (GENE3D); mobidb-lite (MOBIDB_LITE); PTHR45721 (PANTHER); PTHR45721:SF12 (PANTHER); IPR018039 (PROSITE_PATTERNS); IPR039008 (PROSITE_PROFILES); SSF64593 (SUPERFAMILY); SSF90257 (SUPERFAMILY); SSF64593 (SUPERFAMILY)	no GO terms	no GO terms
Sgl015015	SGL_176	complement(833752..835641)	5.01268	-2.20485	-4.61027	0.0006731	0.0450371	E3 ubiquitin-protein ligase Midline-1-like	F:GO:0008270	F:zinc ion binding	0	0	IPR013083 (G3DSA:3.30.40.GENE3D); IPR018957 (PFAM); G3DSA:3.30.160.60 (GENE3D); IPR011042 (G3DSA:2.120.10.GENE3D); PTHR25462 (PANTHER); IPR017907 (PROSITE_PATTERNS); IPR001841 (PROSITE_PROFILES); IPR000315 (PROSITE_PROFILES); IPR000315 (PROSITE_PROFILES); cd19756 (CDD); SSF57850 (SUPERFAMILY); IPR011044 (SUPERFAMILY); SSF57845 (SUPERFAMILY)	F:GO:0008270; F:GO:0046872	F:zinc ion binding; F:metal ion binding
Sgl015676	SGL_291	295366..296324	7.53499	-2.15959	-4.46786	0.0004346	0.0349801	alpha-crystallin A chain-like	P:GO:0042026; P:GO:0061077; F:GO:0046872; F:GO:0051082; C:GO:0030018; C:GO:0031430; C:GO:0055120	P:protein refolding; P:chaperone-mediated protein folding; F:metal ion binding; F:unfolded protein binding; C:Z disc; C:M band; C:striated muscle dense body	0	0	IPR001436 (PRINTS); IPR002068 (PFAM); IPR008978 (G3DSA:2.60.40.GENE3D); IPR001436 (PANTHER); IPR002068 (PROSITE_PROFILES); cd06526 (CDD); IPR008978 (SUPERFAMILY)	no GO terms	no GO terms
Sgl014070	SGL_67	668333..673701	109.008	-2.15292	-4.44727	0.0005209	0.0388916	myosin essential light chain	P:GO:0006936; P:GO:0007498; F:GO:0000146; F:GO:0005509; F:GO:0017111; C:GO:0005859	P:muscle contraction; P:mesoderm development; F:microfilament motor activity; F:calcium ion binding; F:nucleoside-triphosphatase activity; C:muscle myosin complex	EC:3.6.1; EC:3.6; EC:3; EC:5.6.1.8	Acting on acid anhydrides; Acting on acid anhydrides; Hydrolases; Myosin ATPase	G3DSA:1.10.238.10 (GENE3D); IPR002048 (PFAM); G3DSA:1.10.238.10 (GENE3D); PTHR23048 (PANTHER); IPR029655 (PTHR23048:PANTHER); IPR002048 (PROSITE_PROFILES); IPR002048 (CDD); IPR011992 (SUPERFAMILY)	F:GO:0005509	F:calcium ion binding
Sgl027488	SGL_1030	complement(118462..119685)	23.2579	-2.13873	-4.40375	0.0003826	0.0319794	Hypothetical predicted protein	P:GO:0007186; F:GO:0004930; C:GO:0016021	P:G protein-coupled receptor signaling pathway; F:G protein-coupled receptor activity; C:integral component of membrane	0	0	IPR000276 (PRINTS); IPR000276 (PFAM); G3DSA:1.20.1070.10 (GENE3D); PTHR24230 (PANTHER); IPR017452 (PROSITE_PROFILES); cd00637 (CDD); SSF81321 (SUPERFAMILY)	P:GO:0007186; F:GO:0004930; C:GO:0016021	P:G protein-coupled receptor signaling pathway; F:G protein-coupled receptor activity; C:integral component of membrane
Sgl016231	SGL_395	complement(286510..339493)	10.696	-2.13079	-4.37958	3.286e-06	0.0009724	papilin-like isoform X2	P:GO:0030198; F:GO:0004867; F:GO:0005201; F:GO:0005515; C:GO:0005576; C:GO:0005604	P:extracellular matrix organization; F:serine-type endopeptidase inhibitor activity; F:extracellular matrix structural constituent; F:protein binding; C:extracellular region; C:basement membrane	0	0	IPR002172 (PRINTS); IPR002223 (PRINTS); IPR002172 (PFAM); IPR003961 (PFAM); IPR013783 (G3DSA:2.60.40.GENE3D); IPR036880 (G3DSA:4.10.410.GENE3D); IPR002223 (PFAM); IPR013783 (G3DSA:2.60.40.GENE3D); IPR036880 (G3DSA:4.10.410.GENE3D); IPR036055 (G3DSA:4.10.400.GENE3D); IPR036055 (G3DSA:4.10.400.GENE3D); IPR036880 (G3DSA:4.10.410.GENE3D); IPR013783 (G3DSA:2.60.40.GENE3D); IPR013098 (PFAM); IPR036880 …	F:GO:0004867; F:GO:0005515	F:serine-type endopeptidase inhibitor activity; F:protein binding
Sgl000008	SGL_0	complement(251775..257470)	424.737	-2.11863	-4.3428	7.852e-05	0.0116699	low-density lipoprotein receptor-related protein 4-like	F:GO:0005515; C:GO:0016020	F:protein binding; C:membrane	0	0	IPR002172 (PRINTS); G3DSA:4.10.1220.10 (GENE3D); G3DSA:2.40.128.620 (GENE3D); IPR036055 (G3DSA:4.10.400.GENE3D); IPR002172 (PFAM); IPR036055 (G3DSA:4.10.400.GENE3D); PTHR24270 (PANTHER); IPR002172 (PROSITE_PROFILES); IPR002172 (PROSITE_PROFILES); IPR002172 (PROSITE_PROFILES); IPR002172 (PROSITE_PROFILES); IPR002172 (CDD); IPR002172 (CDD); IPR036055 (SUPERFAMILY); IPR036055 (SUPERFAMILY); IPR03605…	F:GO:0005515	F:protein binding
Sgl001511	SGL_9	2398908..2405351	7.80262	-2.07364	-4.20946	0.0003413	0.0300038	uncharacterized protein LOC111122662 isoform X2	0	0	0	0	IPR016186 (G3DSA:3.10.100.GENE3D); IPR016186 (G3DSA:3.10.100.GENE3D); IPR001304 (PFAM); IPR001304 (PROSITE_PROFILES); cd00037 (CDD); IPR016187 (SUPERFAMILY); IPR016187 (SUPERFAMILY)	no GO terms	no GO terms
Sgl018395	SGL_318	complement(13374..45683)	45.3735	-2.06938	-4.19706	0.0003487	0.0304528	deleted in malignant brain tumors 1 protein-like	F:GO:0005044; C:GO:0016020	F:scavenger receptor activity; C:membrane	0	0	IPR001190 (PRINTS); IPR036772 (G3DSA:3.10.250.GENE3D); IPR036772 (G3DSA:3.10.250.GENE3D); IPR001190 (PFAM); PTHR19331 (PANTHER); PTHR19331:SF22 (PANTHER); PTHR19331:SF22 (PANTHER); PTHR19331 (PANTHER); PTHR19331 (PANTHER); PTHR19331:SF22 (PANTHER); PTHR19331:SF22 (PANTHER); PTHR19331 (PANTHER); PTHR19331 (PANTHER); IPR001190 (PROSITE_PATTERNS); IPR001190 (PROSITE_PROFILES); IPR001190 (PROSITE_PRO…	F:GO:0005044; C:GO:0016020	F:scavenger receptor activity; C:membrane
Sgl003831	SGL_16	1995085..1996924	73.9916	-2.06748	-4.19153	8.156e-05	0.0120059	Hypothetical predicted protein	C:GO:0016021	C:integral component of membrane	0	0	IPR001507 (PRINTS); IPR001507 (PFAM); IPR042235 (G3DSA:2.60.40.GENE3D); G3DSA:2.60.40.3210 (GENE3D); PTHR14002 (PANTHER); IPR001507 (PROSITE_PROFILES)	no GO terms	no GO terms
Sgl015887	SGL_229	complement(303643..312560)	58.6696	-1.94997	-3.86366	3.083e-05	0.005956	sarcoplasmic calcium-binding protein-like	F:GO:0005509	F:calcium ion binding	0	0	G3DSA:1.10.238.10 (GENE3D); IPR018247 (PROSITE_PATTERNS); IPR011992 (SUPERFAMILY)	no GO terms	no GO terms
Sgl015340	SGL_142	complement(278392..289877)	11.9231	-1.94206	-3.84255	5.925e-05	0.009539	adhesion G protein-coupled receptor L3-like	P:GO:0007166; P:GO:0007186; F:GO:0004930; C:GO:0005886; C:GO:0016021	P:cell surface receptor signaling pathway; P:G protein-coupled receptor signaling pathway; F:G protein-coupled receptor activity; C:plasma membrane; C:integral component of membrane	0	0	IPR000832 (PRINTS); IPR000832 (PFAM); IPR016186 (G3DSA:3.10.100.GENE3D); IPR000203 (PFAM); IPR036445 (G3DSA:4.10.1240.GENE3D); G3DSA:2.60.220.50 (GENE3D); IPR032471 (PFAM); IPR001304 (PFAM); G3DSA:1.20.1070.10 (GENE3D); mobidb-lite (MOBIDB_LITE); mobidb-lite (MOBIDB_LITE); mobidb-lite (MOBIDB_LITE); mobidb-lite (MOBIDB_LITE); PTHR12011 (PANTHER); IPR018378 (PROSITE_PATTERNS); IPR017983 (PROSITE_P…	P:GO:0007166; P:GO:0007186; F:GO:0004888; F:GO:0004930; C:GO:0016020; C:GO:0016021	P:cell surface receptor signaling pathway; P:G protein-coupled receptor signaling pathway; F:transmembrane signaling receptor activity; F:G protein-coupled receptor activity; C:membrane; C:integral component of membrane
Sgl008353	SGL_74	1342551..1344575	26.0346	-1.90362	-3.7415	0.0003015	0.0280999	leucine-rich repeat-containing protein 15-like	P:GO:0007614; F:GO:0005515; C:GO:0016021	P:short-term memory; F:protein binding; C:integral component of membrane	0	0	IPR032675 (G3DSA:3.80.10.GENE3D); IPR026906 (PFAM); IPR032675 (G3DSA:3.80.10.GENE3D); IPR032675 (G3DSA:3.80.10.GENE3D); IPR001611 (PFAM); mobidb-lite (MOBIDB_LITE); mobidb-lite (MOBIDB_LITE); mobidb-lite (MOBIDB_LITE); mobidb-lite (MOBIDB_LITE); PTHR45712 (PANTHER); IPR001611 (PROSITE_PROFILES); IPR001611 (PROSITE_PROFILES); SSF52058 (SUPERFAMILY); SSF52058 (SUPERFAMILY)	F:GO:0005515	F:protein binding
Sgl001091	SGL_10	complement(1895100..1897843)	104.622	-1.86402	-3.6402	0.0004807	0.0375245	lysozyme 1M	P:GO:0006559; P:GO:0006729; P:GO:0010628; P:GO:0019835; P:GO:0042178; P:GO:0042742; P:GO:0043496; P:GO:0045893; P:GO:0051289; P:GO:0051291; F:GO:0003713; F:GO:0003796; F:GO:0004505; F:GO:0008124; F:GO:0042802; C:GO:0005576; C:GO:0005654; C:GO:0005829	P:L-phenylalanine catabolic process; P:tetrahydrobiopterin biosynthetic process; P:positive regulation of gene expression; P:cytolysis; P:xenobiotic catabolic process; P:defense response to bacterium; P:regulation of protein homodimerization activity; P:positive regulation of transcription, DNA-templated; P:protein homotetramerization; P:protein heterooligomerization; F:transcription coactivator …	EC:1.14.16.1; EC:4.2.1; EC:1.14.16; EC:4.2.1.96; EC:3.2.1; EC:3.2; EC:1; EC:4.2; EC:1.14; EC:3; EC:4; EC:3.2.1.17	Phenylalanine 4-monooxygenase; Carbon-oxygen lyases; Acting on paired donors, with incorporation or reduction of molecular oxygen. The oxygen incorporated need not be derived from O(2); 4a-hydroxytetrahydrobiopterin dehydratase; Glycosylases; Glycosylases; Oxidoreductases; Carbon-oxygen lyases; Acting on paired donors, with incorporation or reduction of molecular oxygen. The oxygen incorporated n…	IPR001533 (PFAM); IPR008597 (PFAM); IPR036428 (G3DSA:3.30.1360.GENE3D); G3DSA:1.10.530.10 (GENE3D); PTHR11195:SF13 (PANTHER); IPR008597 (PANTHER); IPR008597 (PROSITE_PROFILES); IPR008597 (CDD); cd00914 (CDD); IPR036428 (SUPERFAMILY); IPR023346 (SUPERFAMILY)	P:GO:0006729; F:GO:0003796; F:GO:0008124	P:tetrahydrobiopterin biosynthetic process; F:lysozyme activity; F:4-alpha-hydroxytetrahydrobiopterin dehydratase activity
Sgl010116	SGL_100	297065..298809	90.3429	-1.82639	-3.54648	0.0002369	0.0239342	phytanoyl-CoA dioxygenase domain-containing protein 1-like	F:GO:0051213	F:dioxygenase activity	EC:1	Oxidoreductases	G3DSA:2.60.120.620 (GENE3D); IPR008775 (PFAM); PTHR21308:SF2 (PANTHER); PTHR21308 (PANTHER); SSF51197 (SUPERFAMILY)	no GO terms	no GO terms
Sgl020084	SGL_486	complement(185989..219667)	3.84532	-1.79272	-3.46467	0.0005574	0.0394749	macrophage mannose receptor 1	C:GO:0016021	C:integral component of membrane	0	0	IPR016186 (G3DSA:3.10.100.GENE3D); IPR001304 (PFAM); IPR016186 (G3DSA:3.10.100.GENE3D); IPR016186 (G3DSA:3.10.100.GENE3D); IPR016186 (G3DSA:3.10.100.GENE3D); IPR016186 (G3DSA:3.10.100.GENE3D); IPR003582 (PFAM); IPR016186 (G3DSA:3.10.100.GENE3D); IPR016186 (G3DSA:3.10.100.GENE3D); PTHR22803:SF104 (PANTHER); PTHR22803 (PANTHER); PTHR22803:SF104 (PANTHER); IPR018378 (PROSITE_PATTERNS); IPR018378 (PR…	no GO terms	no GO terms
Sgl003107	SGL_12	327165..332459	8.34259	-1.66488	-3.17088	0.0005329	0.0390636	glutamate receptor ionotropic, kainate 2-like	P:GO:0001919; P:GO:0010226; P:GO:0030001; P:GO:0031623; P:GO:0034220; P:GO:0035235; P:GO:0035725; P:GO:0045184; P:GO:0050806; P:GO:0051262; P:GO:0051966; P:GO:0060079; P:GO:0060992; P:GO:0071805; P:GO:0098657; F:GO:0000149; F:GO:0001540; F:GO:0004970; F:GO:0004971; F:GO:0005234; F:GO:0008092; F:GO:0015277; F:GO:0019901; F:GO:0022839; F:GO:0030165; F:GO:0042802; F:GO:0051117; C:GO:0005783; C:GO:00…	P:regulation of receptor recycling; P:response to lithium ion; P:metal ion transport; P:receptor internalization; P:ion transmembrane transport; P:ionotropic glutamate receptor signaling pathway; P:sodium ion transmembrane transport; P:establishment of protein localization; P:positive regulation of synaptic transmission; P:protein tetramerization; P:regulation of synaptic transmission, glutamater…	EC:7	Translocases	G3DSA:3.40.190.10 (GENE3D); PTHR18966:SF354 (PANTHER); PTHR18966 (PANTHER); SSF53850 (SUPERFAMILY)	no GO terms	no GO terms
Sgl009702	SGL_111	828781..838543	29.1589	-1.63849	-3.11339	0.0005593	0.0394749	Hypothetical predicted protein	0	0	0	0	IPR032675 (G3DSA:3.80.10.GENE3D); mobidb-lite (MOBIDB_LITE); mobidb-lite (MOBIDB_LITE); mobidb-lite (MOBIDB_LITE); mobidb-lite (MOBIDB_LITE); PTHR24113 (PANTHER); SSF52047 (SUPERFAMILY)	no GO terms	no GO terms
Sgl021313	SGL_411	278091..282888	36.0834	-1.56043	-2.94941	0.0007029	0.0462294	uncharacterized protein LOC105321202	0	0	0	0	IPR013761 (G3DSA:1.10.150.GENE3D); mobidb-lite (MOBIDB_LITE); mobidb-lite (MOBIDB_LITE); mobidb-lite (MOBIDB_LITE); mobidb-lite (MOBIDB_LITE)	no GO terms	no GO terms
Sgl010115	SGL_100	complement(291455..294930)	95.1087	-1.55466	-2.93764	0.0004306	0.0348428	cis-aconitate decarboxylase-like	P:GO:0002760; P:GO:0007566; P:GO:0016999; P:GO:0019679; P:GO:0032088; P:GO:0032480; P:GO:0034136; P:GO:0034144; P:GO:0035458; P:GO:0045824; P:GO:0050728; P:GO:0071346; P:GO:0071347; P:GO:0071356; P:GO:0071393; P:GO:0071466; P:GO:0072573; P:GO:2000379; F:GO:0047547; F:GO:0047613; C:GO:0005739	P:positive regulation of antimicrobial humoral response; P:embryo implantation; P:antibiotic metabolic process; P:propionate metabolic process, methylcitrate cycle; P:negative regulation of NF-kappaB transcription factor activity; P:negative regulation of type I interferon production; P:negative regulation of toll-like receptor 2 signaling pathway; P:negative regulation of toll-like receptor 4 si…	EC:4.1.1; EC:4.2.1; EC:4.1; EC:4.1.1.6; EC:4.2; EC:4; EC:4.2.1.79	Carbon-carbon lyases; Carbon-oxygen lyases; Carbon-carbon lyases; Cis-aconitate decarboxylase; Carbon-oxygen lyases; Lyases; 2-methylcitrate dehydratase	IPR042183 (G3DSA:1.10.4100.GENE3D); IPR042188 (G3DSA:3.30.1330.GENE3D); IPR045336 (PFAM); IPR045337 (PFAM); IPR005656 (PANTHER); PTHR16943:SF11 (PANTHER); IPR036148 (SUPERFAMILY)	F:GO:0016829	F:lyase activity
Sgl014860	SGL_194	674446..678136	87.0684	-1.34168	-2.53446	0.0006022	0.041554	protein PFC0760c isoform X3	0	0	0	0	mobidb-lite (MOBIDB_LITE); mobidb-lite (MOBIDB_LITE); mobidb-lite (MOBIDB_LITE); mobidb-lite (MOBIDB_LITE)	no GO terms	no GO terms

## Sheet: ST vs AT
Name	Chromosome	Region	Max group mean	Log? fold change	Fold change	P-value	FDR p-value	GeneName	GO IDs	GO Names	Enzyme Codes	Enzyme Names	InterPro IDs	InterPro GO IDs	InterPro GO Names
Sgl022991	SGL_282	complement(513418..515641)	1.28875	8.41406	341.102	0.001738	0.0249202	IgGFc-binding protein-like	0	0	0	0	G3DSA:2.10.25.10 (GENE3D); IPR035234 (PFAM); IPR000742 (PFAM); PTHR46534 (PANTHER); IPR000742 (PROSITE_PATTERNS); IPR000742 (PROSITE_PATTERNS); IPR000742 (PROSITE_PROFILES); cd00054 (CDD); SSF57196 (SUPERFAMILY)	no GO terms	no GO terms
Sgl015864	SGL_178	complement(790908..791677)	9.15998	8.23164	300.588	0.0008414	0.0158721	Nuclear Pore complex Protein	P:GO:0065007; F:GO:0005488	P:biological regulation; F:binding	0	0	mobidb-lite (MOBIDB_LITE); mobidb-lite (MOBIDB_LITE); mobidb-lite (MOBIDB_LITE); mobidb-lite (MOBIDB_LITE)	no GO terms	no GO terms
Sgl024109	SGL_980	complement(20520..131671)	6.58298	8.21204	296.532	1.934e-10	1.267e-07	E3 ubiquitin-protein ligase rnf213-alpha-like isoform X1	P:GO:0016567; F:GO:0004842; F:GO:0016887; F:GO:0046872	P:protein ubiquitination; F:ubiquitin-protein transferase activity; F:ATP hydrolysis activity; F:metal ion binding	EC:3.6.1; EC:3.6.4.13; EC:2; EC:3.6; EC:3	Acting on acid anhydrides; RNA helicase; Transferases; Acting on acid anhydrides; Hydrolases	IPR027417 (G3DSA:3.40.50.GENE3D); IPR027417 (G3DSA:3.40.50.GENE3D); IPR031248 (PANTHER); PTHR22605:SF21 (PANTHER); IPR001841 (PROSITE_PROFILES); cd00009 (CDD); IPR027417 (SUPERFAMILY); IPR027417 (SUPERFAMILY); SSF57850 (SUPERFAMILY)	F:GO:0004842; F:GO:0016887	F:ubiquitin-protein transferase activity; F:ATP hydrolysis activity
Sgl005686	SGL_20	complement(1674254..1675237)	14.0566	7.9777	252.073	0.001398	0.021644	casein kinase I-like	P:GO:0006281; P:GO:0008360; P:GO:0018105; P:GO:0032436; P:GO:0032989; P:GO:0042593; P:GO:0045879; P:GO:0051128; P:GO:0090090; F:GO:0004674; F:GO:0005515; F:GO:0005524; F:GO:0106310; C:GO:0005634; C:GO:0030877	P:DNA repair; P:regulation of cell shape; P:peptidyl-serine phosphorylation; P:positive regulation of proteasomal ubiquitin-dependent protein catabolic process; P:cellular component morphogenesis; P:glucose homeostasis; P:negative regulation of smoothened signaling pathway; P:regulation of cellular component organization; P:negative regulation of canonical Wnt signaling pathway; F:protein serine/…	EC:2.7.1; EC:2.7.11.1; EC:2.7; EC:2	Transferring phosphorus-containing groups; Non-specific serine/threonine protein kinase; Transferring phosphorus-containing groups; Transferases	IPR000719 (PFAM); G3DSA:1.10.510.10 (GENE3D); PTHR11909 (PANTHER); PTHR11909:SF84 (PANTHER); PTHR11909:SF84 (PANTHER); PTHR11909 (PANTHER); IPR017441 (PROSITE_PATTERNS); IPR008271 (PROSITE_PATTERNS); IPR000719 (PROSITE_PROFILES); cd14128 (CDD); IPR011009 (SUPERFAMILY)	P:GO:0006468; F:GO:0004672; F:GO:0005524	P:protein phosphorylation; F:protein kinase activity; F:ATP binding
Sgl015609	SGL_182	559726..569430	22.975	7.75905	216.625	3.955e-06	0.0006075	protein white-like isoform X1	P:GO:0006727; P:GO:0006856; P:GO:0007613; P:GO:0008049; P:GO:0015842; P:GO:0042332; P:GO:0042401; P:GO:0045117; P:GO:0048072; P:GO:0051615; P:GO:0070731; P:GO:0072488; P:GO:0098656; P:GO:1903716; P:GO:1903790; F:GO:0005275; F:GO:0005524; F:GO:0008558; F:GO:0016887; F:GO:1905948; C:GO:0005886; C:GO:0090740	P:ommochrome biosynthetic process; P:eye pigment precursor transport; P:memory; P:male courtship behavior; P:aminergic neurotransmitter loading into synaptic vesicle; P:gravitaxis; P:cellular biogenic amine biosynthetic process; P:azole transmembrane transport; P:compound eye pigmentation; P:histamine uptake; P:cGMP transport; P:ammonium transmembrane transport; P:anion transmembrane transport; P…	EC:3.6.1; EC:7.6.2.6; EC:3.6; EC:3; EC:7	Acting on acid anhydrides; ABC-type guanine transporter; Acting on acid anhydrides; Hydrolases; Translocases	IPR043926 (PFAM); IPR027417 (G3DSA:3.40.50.GENE3D); IPR003439 (PFAM); PTHR48041 (PANTHER); PTHR48041:SF7 (PANTHER); IPR017871 (PROSITE_PATTERNS); IPR003439 (PROSITE_PROFILES); IPR027417 (SUPERFAMILY)	F:GO:0005524; F:GO:0140359	F:ATP binding; F:ABC-type transporter activity
Sgl009196	SGL_59	55526..59751	1.89644	7.7566	216.257	0.00347	0.0386824	uncharacterized protein LOC111115393 isoform X2	0	0	EC:2.7.11.1	Non-specific serine/threonine protein kinase	IPR032171 (PFAM); IPR036388 (G3DSA:1.10.10.GENE3D); PF08477 (PFAM); IPR027417 (G3DSA:3.40.50.GENE3D)	no GO terms	no GO terms
Sgl019699	SGL_413	complement(206583..231895)	2.11915	7.66252	202.604	0.003109	0.0359748	kelch-like protein 3	F:GO:0003779; C:GO:0015629; C:GO:0031463	F:actin binding; C:actin cytoskeleton; C:Cul3-RING ubiquitin ligase complex	0	0	IPR011705 (PFAM); G3DSA:1.25.40.420 (GENE3D); IPR011333 (G3DSA:3.30.710.GENE3D); IPR000210 (PFAM); mobidb-lite (MOBIDB_LITE); mobidb-lite (MOBIDB_LITE); mobidb-lite (MOBIDB_LITE); mobidb-lite (MOBIDB_LITE); mobidb-lite (MOBIDB_LITE); PTHR45632:SF19 (PANTHER); PTHR45632 (PANTHER); IPR000210 (PROSITE_PROFILES); cd18186 (CDD); IPR011333 (SUPERFAMILY)	F:GO:0005515	F:protein binding
Sgl007928	SGL_35	complement(2040923..2043144)	3.05928	7.60192	194.27	0.003405	0.0383163	uncharacterized protein LOC117687185 isoform X2	0	0	0	0	IPR025452 (PFAM); mobidb-lite (MOBIDB_LITE)	no GO terms	no GO terms
Sgl025667	SGL_841	79627..82466	2.77584	7.52714	184.457	0.004647	0.0462949	uncharacterized protein LOC105327983	0	0	0	0	IPR011604 (G3DSA:3.90.320.GENE3D); IPR019080 (PFAM); PTHR46609 (PANTHER); IPR011335 (SUPERFAMILY)	no GO terms	no GO terms
Sgl025112	SGL_669	196204..205904	2.9208	7.36584	164.945	0.005234	0.0498108	calcium-responsive transcription factor-like	P:GO:0061400; F:GO:0003700	P:positive regulation of transcription from RNA polymerase II promoter in response to calcium ion; F:DNA-binding transcription factor activity	0	0	IPR029309 (PFAM); G3DSA:3.40.395.10 (GENE3D); PTHR47456 (PANTHER); IPR038765 (SUPERFAMILY)	P:GO:0061400; F:GO:0003700	P:positive regulation of transcription from RNA polymerase II promoter in response to calcium ion; F:DNA-binding transcription factor activity
Sgl005201	SGL_15	2214915..2243215	1.04516	7.33025	160.926	2.869e-05	0.001887	arachidonate 12-lipoxygenase, 12R-type-like	P:GO:0002526; P:GO:0002540; P:GO:0007584; P:GO:0019233; P:GO:0019369; P:GO:0019370; P:GO:0019372; P:GO:0035655; P:GO:0042759; P:GO:0043312; P:GO:0045907; P:GO:0055093; P:GO:1901570; P:GO:1903524; F:GO:0004051; F:GO:0005506; C:GO:0005576; C:GO:0005641; C:GO:0005654; C:GO:0005829; C:GO:0016363; C:GO:0030425; C:GO:0031965; C:GO:0034774; C:GO:0042383; C:GO:1904813	P:acute inflammatory response; P:leukotriene production involved in inflammatory response; P:response to nutrient; P:sensory perception of pain; P:arachidonic acid metabolic process; P:leukotriene biosynthetic process; P:lipoxygenase pathway; P:interleukin-18-mediated signaling pathway; P:long-chain fatty acid biosynthetic process; P:neutrophil degranulation; P:positive regulation of vasoconstric…	EC:1.13.11; EC:1.13; EC:1.13.11.34; EC:1	Acting on single donors with incorporation of molecular oxygen (oxygenases). The oxygen incorporated need not be derived from O(2); Acting on single donors with incorporation of molecular oxygen (oxygenases). The oxygen incorporated need not be derived from O(2); Arachidonate 5-lipoxygenase; Oxidoreductases	IPR013819 (PRINTS); G3DSA:1.20.245.10 (GENE3D); G3DSA:1.20.245.10 (GENE3D); IPR013819 (PFAM); PTHR11771:SF153 (PANTHER); IPR000907 (PANTHER); IPR013819 (PROSITE_PROFILES); IPR036226 (SUPERFAMILY)	F:GO:0016702; F:GO:0046872	F:oxidoreductase activity, acting on single donors with incorporation of molecular oxygen, incorporation of two atoms of oxygen; F:metal ion binding
Sgl014362	SGL_220	complement(324966..329904)	12.3834	6.79298	110.889	4.03e-08	1.486e-05	monocarboxylate transporter 13-like	P:GO:0034220; P:GO:0055085; F:GO:0022857; C:GO:0005739; C:GO:0005783; C:GO:0016021; C:GO:0071627; C:GO:0071944	P:ion transmembrane transport; P:transmembrane transport; F:transmembrane transporter activity; C:mitochondrion; C:endoplasmic reticulum; C:integral component of membrane; C:integral component of fungal-type vacuolar membrane; C:cell periphery	EC:7	Translocases	IPR036259 (G3DSA:1.20.1250.GENE3D); IPR011701 (PFAM); PTHR11360 (PANTHER); IPR020846 (PROSITE_PROFILES); IPR036259 (SUPERFAMILY)	P:GO:0055085; F:GO:0022857	P:transmembrane transport; F:transmembrane transporter activity
Sgl001822	SGL_5	complement(3793828..3826530)	1.8377	6.52645	92.1842	0.0002658	0.007583	double-stranded RNA-specific adenosine deaminase	P:GO:0001649; P:GO:0001701; P:GO:0002244; P:GO:0002252; P:GO:0002566; P:GO:0006382; P:GO:0006397; P:GO:0006606; P:GO:0006611; P:GO:0008340; P:GO:0015833; P:GO:0030218; P:GO:0031054; P:GO:0035280; P:GO:0035455; P:GO:0040029; P:GO:0043066; P:GO:0043903; P:GO:0044387; P:GO:0045070; P:GO:0045071; P:GO:0050921; P:GO:0051607; P:GO:0051704; P:GO:0060216; P:GO:0060339; P:GO:0061484; P:GO:0071359; P:GO:00…	P:osteoblast differentiation; P:in utero embryonic development; P:hematopoietic progenitor cell differentiation; P:immune effector process; P:somatic diversification of immune receptors via somatic mutation; P:adenosine to inosine editing; P:mRNA processing; P:protein import into nucleus; P:protein export from nucleus; P:determination of adult lifespan; P:peptide transport; P:erythrocyte differen…	EC:3.5.4; EC:3.5.4.37; EC:3; EC:3.5; EC:3.5.4.4	Acting on carbon-nitrogen bonds, other than peptide bonds; Double-stranded RNA adenine deaminase; Hydrolases; Acting on carbon-nitrogen bonds, other than peptide bonds; Adenosine deaminase	IPR014720 (PFAM); IPR002466 (PFAM); G3DSA:3.30.160.20 (GENE3D); G3DSA:3.30.160.20 (GENE3D); G3DSA:3.30.160.20 (GENE3D); PTHR10910 (PANTHER); PTHR10910 (PANTHER); PTHR10910:SF107 (PANTHER); IPR002466 (PROSITE_PROFILES); IPR014720 (PROSITE_PROFILES); IPR014720 (PROSITE_PROFILES); IPR014720 (PROSITE_PROFILES); IPR002466 (PROSITE_PROFILES); IPR014720 (PROSITE_PROFILES); IPR014720 (PROSITE_PROFILES); …	P:GO:0006396; F:GO:0003723; F:GO:0004000	P:RNA processing; F:RNA binding; F:adenosine deaminase activity
Sgl028930	SGL_649	complement(23800..27880)	3.62243	6.44829	87.3228	0.0001708	0.005584	Hypothetical predicted protein	P:GO:0000724; P:GO:0016197; C:GO:0016607; C:GO:0030119	P:double-strand break repair via homologous recombination; P:endosomal transport; C:nuclear speck; C:AP-type membrane coat adaptor complex	0	0	mobidb-lite (MOBIDB_LITE); mobidb-lite (MOBIDB_LITE); PTHR23353 (PANTHER)	no GO terms	no GO terms
Sgl012515	SGL_77	complement(1621502..1641738)	3.28903	6.40623	84.814	0.0001861	0.005929	Hypothetical predicted protein	P:GO:0010951; F:GO:0003676; F:GO:0004867; F:GO:0005507; F:GO:0008270; F:GO:0016491; C:GO:0005576; C:GO:0016021	P:negative regulation of endopeptidase activity; F:nucleic acid binding; F:serine-type endopeptidase inhibitor activity; F:copper ion binding; F:zinc ion binding; F:oxidoreductase activity; C:extracellular region; C:integral component of membrane	EC:1	Oxidoreductases	G3DSA:4.10.60.10 (GENE3D); IPR008972 (G3DSA:2.60.40.GENE3D); IPR011706 (PFAM); IPR001878 (PFAM); IPR008972 (G3DSA:2.60.40.GENE3D); IPR011707 (PFAM); mobidb-lite (MOBIDB_LITE); PTHR11709:SF416 (PANTHER); IPR045087 (PANTHER); IPR033138 (PROSITE_PATTERNS); IPR002355 (PROSITE_PATTERNS); IPR001878 (PROSITE_PROFILES); IPR006595 (PROSITE_PROFILES); cd13905 (CDD); IPR008972 (SUPERFAMILY); IPR036875 (SUPE…	F:GO:0003676; F:GO:0005507; F:GO:0008270; F:GO:0016491	F:nucleic acid binding; F:copper ion binding; F:zinc ion binding; F:oxidoreductase activity
Sgl010522	SGL_48	complement(828275..834265)	4.29404	5.97843	63.05	2.709e-05	0.001853	tripartite motif-containing protein 5-like isoform X1	0	0	0	0	IPR013783 (G3DSA:2.60.40.GENE3D); IPR011042 (G3DSA:2.120.10.GENE3D); mobidb-lite (MOBIDB_LITE); SSF63829 (SUPERFAMILY)	no GO terms	no GO terms
Sgl018679	SGL_292	complement(198728..253782)	2.31148	5.91768	60.4502	1.708e-07	4.931e-05	alcohol dehydrogenase [acceptor]	F:GO:0016614; F:GO:0050660	F:oxidoreductase activity, acting on CH-OH group of donors; F:flavin adenine dinucleotide binding	EC:1.1; EC:1.1.3.49; EC:1	Acting on the CH-OH group of donors; (R)-mandelonitrile oxidase; Oxidoreductases	IPR036188 (G3DSA:3.50.50.GENE3D); IPR007867 (PFAM); IPR036188 (G3DSA:3.50.50.GENE3D); IPR036188 (G3DSA:3.50.50.GENE3D); IPR000172 (PFAM); G3DSA:3.30.560.10 (GENE3D); IPR036188 (G3DSA:3.50.50.GENE3D); G3DSA:3.30.560.10 (GENE3D); IPR012132 (PANTHER); IPR000172 (PROSITE_PATTERNS); IPR000172 (PROSITE_PATTERNS); IPR000172 (PROSITE_PATTERNS); IPR000172 (PROSITE_PATTERNS); IPR000172 (PROSITE_PATTERNS); …	F:GO:0016614; F:GO:0050660	F:oxidoreductase activity, acting on CH-OH group of donors; F:flavin adenine dinucleotide binding
Sgl003758	SGL_16	complement(255763..264548)	1.10222	5.91198	60.2119	0.0005448	0.0123076	alkyl/aryl-sulfatase BDS1-like	P:GO:0018909; F:GO:0018741; F:GO:0046983	P:dodecyl sulfate metabolic process; F:alkyl sulfatase activity; F:protein dimerization activity	EC:3.1.6; EC:3.1; EC:3	Acting on ester bonds; Acting on ester bonds; Hydrolases	IPR029228 (PFAM); IPR029229 (PFAM); G3DSA:3.60.15.30 (GENE3D); G3DSA:3.60.15.30 (GENE3D); IPR001279 (PFAM); IPR038536 (G3DSA:1.25.40.GENE3D); IPR036527 (G3DSA:3.30.1050.GENE3D); PTHR43223 (PANTHER); IPR044097 (CDD); IPR036866 (SUPERFAMILY); IPR036527 (SUPERFAMILY); IPR036866 (SUPERFAMILY); IPR036527 (SUPERFAMILY)	P:GO:0018909; F:GO:0018741; F:GO:0046983	P:dodecyl sulfate metabolic process; F:alkyl sulfatase activity; F:protein dimerization activity
Sgl020486	SGL_418	complement(474698..479882)	1.96647	5.79482	55.5154	0.0005815	0.0126442	uncharacterized protein LOC105336082	F:GO:0005515	F:protein binding	0	0	IPR002110 (PRINTS); G3DSA:1.20.890.10 (GENE3D); IPR036770 (G3DSA:1.25.40.GENE3D); IPR020683 (PFAM); IPR007858 (PFAM); IPR036770 (G3DSA:1.25.40.GENE3D); IPR036770 (G3DSA:1.25.40.GENE3D); mobidb-lite (MOBIDB_LITE); mobidb-lite (MOBIDB_LITE); mobidb-lite (MOBIDB_LITE); mobidb-lite (MOBIDB_LITE); mobidb-lite (MOBIDB_LITE); mobidb-lite (MOBIDB_LITE); mobidb-lite (MOBIDB_LITE); PTHR24172 (PANTHER); PTH…	F:GO:0005515	F:protein binding
Sgl002244	SGL_4	complement(3782046..3784118)	4.40227	5.62951	49.5054	0.00132	0.020889	uncharacterized protein LOC117690037	0	0	0	0	mobidb-lite (MOBIDB_LITE); mobidb-lite (MOBIDB_LITE); PTHR37558 (PANTHER); PTHR37558:SF1 (PANTHER)	no GO terms	no GO terms
Sgl004965	SGL_22	complement(2914628..2916637)	15.987	5.56565	47.3616	2.36e-06	0.0004322	glutamate dehydrogenase, mitochondrial-like	P:GO:0006116; P:GO:0006537; P:GO:0006541; P:GO:0007616; P:GO:0010044; P:GO:0019551; P:GO:0021549; P:GO:0032024; P:GO:0046496; P:GO:0072350; F:GO:0004352; F:GO:0004354; F:GO:0005525; F:GO:0019899; F:GO:0031406; F:GO:0032550; F:GO:0042802; F:GO:0043169; F:GO:0043531; F:GO:0070403; F:GO:0070728; C:GO:0005743; C:GO:0005759	P:NADH oxidation; P:glutamate biosynthetic process; P:glutamine metabolic process; P:long-term memory; P:response to aluminum ion; P:glutamate catabolic process to 2-oxoglutarate; P:cerebellum development; P:positive regulation of insulin secretion; P:nicotinamide nucleotide metabolic process; P:tricarboxylic acid metabolic process; F:glutamate dehydrogenase (NAD+) activity; F:glutamate dehydroge…	EC:1.4; EC:1; EC:1.4.1.3; EC:1.4.1.2; EC:1.4.1; EC:1.4.1.4	Acting on the CH-NH(2) group of donors; Oxidoreductases; Glutamate dehydrogenase (NAD(P)(+)); Glutamate dehydrogenase; Acting on the CH-NH(2) group of donors; Glutamate dehydrogenase (NADP(+))	IPR006095 (PRINTS); IPR006097 (PFAM); G3DSA:1.10.287.140 (GENE3D); G3DSA:3.40.50.720 (GENE3D); G3DSA:3.40.50.10860 (GENE3D); PTHR11606:SF33 (PANTHER); PTHR11606 (PANTHER); IPR033524 (PROSITE_PATTERNS); SSF53223 (SUPERFAMILY)	P:GO:0006520; F:GO:0016491	P:cellular amino acid metabolic process; F:oxidoreductase activity
Sgl012044	SGL_128	complement(629712..648408)	3.33479	5.56143	47.2235	0.0003503	0.009193	high-affinity choline transporter 1-like	P:GO:0003333; P:GO:0006805; P:GO:0006836; P:GO:0008292; P:GO:0015871; P:GO:0035725; P:GO:0042446; P:GO:0046942; P:GO:0072488; P:GO:0097164; P:GO:0098656; F:GO:0005307; F:GO:0005328; F:GO:0008514; F:GO:0008519; F:GO:0015171; F:GO:0033265; F:GO:0042165; F:GO:0070405; C:GO:0005887; C:GO:0008021; C:GO:0030424; C:GO:0043025	P:amino acid transmembrane transport; P:xenobiotic metabolic process; P:neurotransmitter transport; P:acetylcholine biosynthetic process; P:choline transport; P:sodium ion transmembrane transport; P:hormone biosynthetic process; P:carboxylic acid transport; P:ammonium transmembrane transport; P:ammonium ion metabolic process; P:anion transmembrane transport; F:choline:sodium symporter activity; F…	EC:7	Translocases	IPR038377 (G3DSA:1.20.1730.GENE3D); IPR001734 (PFAM); PTHR45897 (PANTHER); IPR001734 (PROSITE_PROFILES); cd11474 (CDD)	P:GO:0055085; F:GO:0022857; C:GO:0016020	P:transmembrane transport; F:transmembrane transporter activity; C:membrane
Sgl029148	SGL_1587	complement(28752..29440)	25.1025	5.45522	43.8718	3.924e-05	0.002305	fibrinogen-like protein A	P:GO:0008203; P:GO:0010906; P:GO:0035634; P:GO:0060612; C:GO:0005577	P:cholesterol metabolic process; P:regulation of glucose metabolic process; P:response to stilbenoid; P:adipose tissue development; C:fibrinogen complex	0	0	G3DSA:4.10.530.10 (GENE3D); IPR002181 (PFAM); IPR020837 (PROSITE_PATTERNS); IPR002181 (PROSITE_PROFILES); IPR036056 (SUPERFAMILY)	no GO terms	no GO terms
Sgl028150	SGL_1204	complement(25169..71135)	1.80354	5.27267	38.6574	0.0005104	0.011782	uncharacterized protein LOC105337155 isoform X3	0	0	0	0	mobidb-lite (MOBIDB_LITE); mobidb-lite (MOBIDB_LITE); mobidb-lite (MOBIDB_LITE); mobidb-lite (MOBIDB_LITE); IPR002889 (PROSITE_PROFILES)	no GO terms	no GO terms
Sgl018633	SGL_426	110948..112201	8.44228	5.21955	37.2597	1.419e-05	0.001314	Hypothetical predicted protein	0	0	0	0	PTHR34494 (PANTHER)	no GO terms	no GO terms
Sgl005039	SGL_24	complement(1287183..1287773)	19.9835	5.06316	33.432	8.999e-07	0.0002044	Hypothetical predicted protein	C:GO:0016021	C:integral component of membrane	0	0	IPR036514 (G3DSA:3.40.50.GENE3D); SSF52266 (SUPERFAMILY)	no GO terms	no GO terms
Sgl017537	SGL_247	661107..663326	5.82605	5.05025	33.1341	6.399e-05	0.003099	putative ATP-dependent DNA helicase Q1	F:GO:0003676; F:GO:0004386; F:GO:0005524	F:nucleic acid binding; F:helicase activity; F:ATP binding	EC:3.6.4.12	DNA helicase	IPR001650 (PFAM); IPR027417 (G3DSA:3.40.50.GENE3D); IPR027417 (G3DSA:3.40.50.GENE3D); IPR027417 (G3DSA:3.40.50.GENE3D); PTHR13710 (PANTHER); PTHR13710:SF120 (PANTHER); IPR001650 (PROSITE_PROFILES); IPR027417 (SUPERFAMILY)	no GO terms	no GO terms
Sgl024831	SGL_797	146196..210872	3.87164	5.00532	32.1183	2.154e-05	0.001645	E3 ubiquitin-protein ligase rnf213-alpha	F:GO:0004842; F:GO:0016887	F:ubiquitin-protein transferase activity; F:ATP hydrolysis activity	EC:3.6.1; EC:3.6.4.13; EC:3.6; EC:2; EC:3	Acting on acid anhydrides; RNA helicase; Acting on acid anhydrides; Transferases; Hydrolases	PTHR22605:SF18 (PANTHER); IPR031248 (PANTHER)	F:GO:0004842; F:GO:0016887	F:ubiquitin-protein transferase activity; F:ATP hydrolysis activity
Sgl019436	SGL_250	495028..495778	8.85	4.92103	30.2955	0.003124	0.0361069	phosphatidylinositol phosphatase PTPRQ-like	F:GO:0005515	F:protein binding	0	0	IPR036116 (SUPERFAMILY)	F:GO:0005515	F:protein binding
Sgl023541	SGL_559	complement(14943..21723)	1.45906	4.71993	26.3536	0.0001243	0.004603	Hypothetical predicted protein	F:GO:0046872; C:GO:0005634	F:metal ion binding; C:nucleus	0	0	IPR013083 (G3DSA:3.30.40.GENE3D); mobidb-lite (MOBIDB_LITE); mobidb-lite (MOBIDB_LITE); PTHR10333:SF42 (PANTHER); IPR028651 (PANTHER); IPR011011 (SUPERFAMILY)	no GO terms	no GO terms
Sgl029566	SGL_1682	55911..56577	29.553	4.69099	25.8302	0.000282	0.007824	tenascin-R-like isoform X1	P:GO:0010952; P:GO:0043312; F:GO:0016504; C:GO:0005577; C:GO:0009986; C:GO:1904813	P:positive regulation of peptidase activity; P:neutrophil degranulation; F:peptidase activator activity; C:fibrinogen complex; C:cell surface; C:ficolin-1-rich granule lumen	0	0	IPR002181 (PFAM); IPR014716 (G3DSA:3.90.215.GENE3D); IPR002181 (PROSITE_PROFILES); IPR036056 (SUPERFAMILY)	no GO terms	no GO terms
Sgl012036	SGL_128	293296..300518	1.1601	4.59908	24.2359	0.0001544	0.005234	LOW QUALITY PROTEIN: uncharacterized protein LOC111132241, partial	P:GO:0007267	P:cell-cell signaling	0	0	IPR000320 (PFAM); IPR009045 (G3DSA:3.30.1380.GENE3D); IPR009045 (G3DSA:3.30.1380.GENE3D); mobidb-lite (MOBIDB_LITE); mobidb-lite (MOBIDB_LITE); PTHR11889 (PANTHER); PTHR11889:SF31 (PANTHER); IPR009045 (SUPERFAMILY); IPR009045 (SUPERFAMILY)	P:GO:0007267	P:cell-cell signaling
Sgl026557	SGL_688	36993..38035	4.57002	4.5868	24.0306	0.004368	0.0445785	Hypothetical predicted protein	0	0	0	0	mobidb-lite (MOBIDB_LITE)	no GO terms	no GO terms
Sgl014320	SGL_188	complement(448958..460245)	2.38313	4.53757	23.2243	4.912e-05	0.002614	lysosomal alpha-mannosidase-like	P:GO:0006013; P:GO:0006517; F:GO:0004571; F:GO:0030246; F:GO:0046872	P:mannose metabolic process; P:protein deglycosylation; F:mannosyl-oligosaccharide 1,2-alpha-mannosidase activity; F:carbohydrate binding; F:metal ion binding	EC:3.2; EC:3.2.1.113; EC:3; EC:3.2.1.24; EC:3.2.1	Glycosylases; Mannosyl-oligosaccharide 1,2-alpha-mannosidase; Hydrolases; Alpha-mannosidase; Glycosylases	IPR011682 (PFAM); IPR027291 (G3DSA:3.20.110.GENE3D); G3DSA:2.70.98.30 (GENE3D); IPR037094 (G3DSA:1.20.1270.GENE3D); IPR013780 (G3DSA:2.60.40.GENE3D); IPR037094 (G3DSA:1.20.1270.GENE3D); IPR000602 (PFAM); IPR015341 (PFAM); IPR041147 (PFAM); G3DSA:2.60.40.1360 (GENE3D); PTHR11607:SF3 (PANTHER); PTHR11607 (PANTHER); cd10810 (CDD); IPR028995 (SUPERFAMILY); IPR011330 (SUPERFAMILY); IPR011013 (SUPERFAM…	P:GO:0005975; P:GO:0006013; F:GO:0003824; F:GO:0004559; F:GO:0030246	P:carbohydrate metabolic process; P:mannose metabolic process; F:catalytic activity; F:alpha-mannosidase activity; F:carbohydrate binding
Sgl022864	SGL_165	complement(168893..187838)	3.25907	4.51925	22.9314	0.001348	0.0211352	centrosomal protein of 97 kDa-like	P:GO:0007088; P:GO:0097711; P:GO:1901673; P:GO:1902018; F:GO:0005515; C:GO:0005813; C:GO:0005829; C:GO:0032991	P:regulation of mitotic nuclear division; P:ciliary basal body-plasma membrane docking; P:regulation of mitotic spindle assembly; P:negative regulation of cilium assembly; F:protein binding; C:centrosome; C:cytosol; C:protein-containing complex	0	0	IPR032675 (G3DSA:3.80.10.GENE3D); PF14580 (PFAM); IPR032675 (G3DSA:3.80.10.GENE3D); PTHR45973:SF2 (PANTHER); PTHR45973 (PANTHER); IPR001611 (PROSITE_PROFILES); IPR001611 (PROSITE_PROFILES); IPR001611 (PROSITE_PROFILES); SSF52058 (SUPERFAMILY)	F:GO:0005515	F:protein binding
Sgl001211	SGL_10	complement(4182171..4206697)	0.685456	4.38732	20.9275	0.0008854	0.0165198	polycystic kidney disease protein 1-like 2	P:GO:0007165; F:GO:0005515; C:GO:0016021	P:signal transduction; F:protein binding; C:integral component of membrane	0	0	G3DSA:2.60.60.20 (GENE3D); G3DSA:2.10.25.10 (GENE3D); IPR013122 (PFAM); IPR001024 (PFAM); PTHR10877 (PANTHER); IPR000742 (PROSITE_PATTERNS); IPR000742 (PROSITE_PATTERNS); IPR000742 (PROSITE_PROFILES); IPR001024 (PROSITE_PROFILES); cd00054 (CDD); SSF57196 (SUPERFAMILY); IPR036392 (SUPERFAMILY)	F:GO:0005515	F:protein binding
Sgl024677	SGL_568	279858..318867	1.41986	4.36379	20.5889	6.7e-07	0.0001637	DNA polymerase theta-like	P:GO:0006261; P:GO:0006284; P:GO:0006289; P:GO:0006511; P:GO:0016446; P:GO:0016579; P:GO:0036297; P:GO:0051260; P:GO:0071897; P:GO:0097681; P:GO:2000042; F:GO:0003682; F:GO:0003684; F:GO:0003887; F:GO:0004843; F:GO:0005524; F:GO:0016887; F:GO:0017116; F:GO:0042802; F:GO:0051575; C:GO:0005654; C:GO:0005737; C:GO:0016021	P:DNA-dependent DNA replication; P:base-excision repair; P:nucleotide-excision repair; P:ubiquitin-dependent protein catabolic process; P:somatic hypermutation of immunoglobulin genes; P:protein deubiquitination; P:interstrand cross-link repair; P:protein homooligomerization; P:DNA biosynthetic process; P:double-strand break repair via alternative nonhomologous end joining; P:negative regulation …	EC:3.4.19; EC:2.7.7; EC:3.6.1; EC:3.6.4.12; EC:3.4; EC:4.2; EC:2.7; EC:2; EC:3.6; EC:3; EC:4; EC:2.7.7.7; EC:3.4.19.12	Acting on peptide bonds (peptidases); Transferring phosphorus-containing groups; Acting on acid anhydrides; DNA helicase; Acting on peptide bonds (peptidases); Carbon-oxygen lyases; Transferring phosphorus-containing groups; Transferases; Acting on acid anhydrides; Hydrolases; Lyases; DNA-directed DNA polymerase; Ubiquitinyl hydrolase 1	IPR002298 (PRINTS); IPR027417 (G3DSA:3.40.50.GENE3D); G3DSA:3.30.70.370 (GENE3D); IPR027417 (G3DSA:3.40.50.GENE3D); G3DSA:1.10.150.20 (GENE3D); G3DSA:1.10.3380.20 (GENE3D); IPR011545 (PFAM); G3DSA:1.20.1060.10 (GENE3D); IPR036397 (G3DSA:3.30.420.GENE3D); IPR001098 (PFAM); IPR001650 (PFAM); mobidb-lite (MOBIDB_LITE); mobidb-lite (MOBIDB_LITE); mobidb-lite (MOBIDB_LITE); mobidb-lite (MOBIDB_LITE); …	P:GO:0006260; P:GO:0006261; F:GO:0003676; F:GO:0003677; F:GO:0003887; F:GO:0005524	P:DNA replication; P:DNA-dependent DNA replication; F:nucleic acid binding; F:DNA binding; F:DNA-directed DNA polymerase activity; F:ATP binding
Sgl023335	SGL_389	69203..73396	6.68576	4.29006	19.563	9.145e-08	2.996e-05	uncharacterized protein LOC117688914 isoform X4	0	0	0	0	IPR036514 (G3DSA:3.40.50.GENE3D); mobidb-lite (MOBIDB_LITE); mobidb-lite (MOBIDB_LITE); mobidb-lite (MOBIDB_LITE); PTHR35558 (PANTHER); cd00229 (CDD); SSF52266 (SUPERFAMILY)	no GO terms	no GO terms
Sgl024211	SGL_522	24835..27828	2.6605	4.26653	19.2466	0.0004169	0.0104136	uncharacterized protein LOC111100064	F:GO:0005515	F:protein binding	0	0	IPR002110 (PRINTS); IPR036770 (G3DSA:1.25.40.GENE3D); IPR036770 (G3DSA:1.25.40.GENE3D); IPR002110 (PFAM); IPR036770 (G3DSA:1.25.40.GENE3D); IPR002110 (PFAM); IPR002110 (PFAM); IPR036770 (G3DSA:1.25.40.GENE3D); PTHR24121 (PANTHER); PTHR24121 (PANTHER); PTHR24121:SF2 (PANTHER); PTHR24121:SF2 (PANTHER); PS50297 (PROSITE_PROFILES); PS50297 (PROSITE_PROFILES); PS50297 (PROSITE_PROFILES); IPR002110 (PR…	F:GO:0005515	F:protein binding
Sgl005407	SGL_56	complement(476332..494166)	23.3805	4.24654	18.9818	0.0001651	0.005463	inorganic pyrophosphatase	P:GO:0006351; P:GO:0006796; P:GO:0035076; P:GO:0035206; P:GO:0042766; P:GO:0045747; F:GO:0000287; F:GO:0004427; C:GO:0000228; C:GO:0005737; C:GO:0005773; C:GO:0016589; C:GO:0043005	P:transcription, DNA-templated; P:phosphate-containing compound metabolic process; P:ecdysone receptor-mediated signaling pathway; P:regulation of hemocyte proliferation; P:nucleosome mobilization; P:positive regulation of Notch signaling pathway; F:magnesium ion binding; F:inorganic diphosphatase activity; C:nuclear chromosome; C:cytoplasm; C:vacuole; C:NURF complex; C:neuron projection	EC:3.6.1.1; EC:3.6.1; EC:3.6; EC:3	Inorganic diphosphatase; Acting on acid anhydrides; Acting on acid anhydrides; Hydrolases	IPR008162 (PFAM); IPR036649 (G3DSA:3.90.80.GENE3D); PTHR10286:SF3 (PANTHER); IPR008162 (PANTHER); PS00387 (PROSITE_PATTERNS); IPR008162 (CDD); IPR036649 (SUPERFAMILY)	P:GO:0006796; F:GO:0000287; F:GO:0004427; C:GO:0005737	P:phosphate-containing compound metabolic process; F:magnesium ion binding; F:inorganic diphosphatase activity; C:cytoplasm
Sgl027779	SGL_1451	19681..41083	3.09401	4.18838	18.2317	0.0002808	0.007824	uncharacterized protein LOC105328084	C:GO:0005576; C:GO:0016021	C:extracellular region; C:integral component of membrane	EC:3.2.1.4	Cellulase	IPR020864 (PFAM); mobidb-lite (MOBIDB_LITE); mobidb-lite (MOBIDB_LITE); mobidb-lite (MOBIDB_LITE); PTHR45742 (PANTHER); PTHR45742:SF4 (PANTHER); IPR020863 (PROSITE_PATTERNS); IPR020864 (PROSITE_PROFILES)	no GO terms	no GO terms
Sgl018230	SGL_127	1031712..1039078	1.72718	4.10431	17.1997	0.002552	0.0318209	uncharacterized protein LOC111115393 isoform X2	0	0	0	0	IPR032171 (PFAM); IPR027417 (G3DSA:3.40.50.GENE3D)	no GO terms	no GO terms
Sgl023123	SGL_416	311484..315734	1.37673	4.08898	17.0179	0.001524	0.0230032	serine/threonine-protein phosphatase 6 regulatory ankyrin repeat subunit C-like isoform X1	F:GO:0005515	F:protein binding	0	0	IPR002110 (PRINTS); IPR036770 (G3DSA:1.25.40.GENE3D); IPR036770 (G3DSA:1.25.40.GENE3D); IPR036770 (G3DSA:1.25.40.GENE3D); IPR036770 (G3DSA:1.25.40.GENE3D); IPR036770 (G3DSA:1.25.40.GENE3D); IPR002110 (PFAM); IPR036770 (G3DSA:1.25.40.GENE3D); IPR036770 (G3DSA:1.25.40.GENE3D); IPR020683 (PFAM); IPR036770 (G3DSA:1.25.40.GENE3D); IPR036770 (G3DSA:1.25.40.GENE3D); IPR036770 (G3DSA:1.25.40.GENE3D); PTH…	F:GO:0005515	F:protein binding
Sgl008641	SGL_61	394235..399604	0.823173	4.05519	16.624	0.00139	0.0215881	protocadherin-like wing polarity protein stan	P:GO:0007166; P:GO:0007186; F:GO:0004930; C:GO:0016021	P:cell surface receptor signaling pathway; P:G protein-coupled receptor signaling pathway; F:G protein-coupled receptor activity; C:integral component of membrane	0	0	IPR000832 (PFAM); G3DSA:1.20.1070.10 (GENE3D); PTHR45902 (PANTHER); IPR017981 (PROSITE_PROFILES); cd15039 (CDD)	P:GO:0007166; P:GO:0007186; F:GO:0004888; F:GO:0004930; C:GO:0016021	P:cell surface receptor signaling pathway; P:G protein-coupled receptor signaling pathway; F:transmembrane signaling receptor activity; F:G protein-coupled receptor activity; C:integral component of membrane
Sgl023958	SGL_473	323644..334607	0.741358	4.00727	16.0808	0.001088	0.0186701	serine/threonine-protein phosphatase 6 regulatory ankyrin repeat subunit B-like isoform X1	P:GO:0009825; P:GO:0009933; P:GO:0009956; P:GO:0009965; P:GO:0010305; P:GO:0010540; F:GO:0005515	P:multidimensional cell growth; P:meristem structural organization; P:radial pattern formation; P:leaf morphogenesis; P:leaf vascular tissue pattern formation; P:basipetal auxin transport; F:protein binding	0	0	IPR002110 (PRINTS); IPR036770 (G3DSA:1.25.40.GENE3D); IPR027417 (G3DSA:3.40.50.GENE3D); IPR002110 (PFAM); IPR036770 (G3DSA:1.25.40.GENE3D); IPR002110 (PFAM); IPR041249 (PFAM); IPR036770 (G3DSA:1.25.40.GENE3D); IPR036770 (G3DSA:1.25.40.GENE3D); IPR036770 (G3DSA:1.25.40.GENE3D); PTHR24123 (PANTHER); PTHR24123 (PANTHER); PTHR24123:SF33 (PANTHER); PTHR24123:SF33 (PANTHER); IPR002110 (PROSITE_PROFILES…	F:GO:0005515	F:protein binding
Sgl027577	SGL_1430	complement(7965..14156)	2.6472	3.98075	15.7879	4.061e-05	0.002345	deleted in malignant brain tumors 1 protein-like	F:GO:0005044; C:GO:0016020	F:scavenger receptor activity; C:membrane	0	0	IPR001190 (PRINTS); IPR001190 (PFAM); IPR036772 (G3DSA:3.10.250.GENE3D); PTHR19331:SF460 (PANTHER); PTHR19331:SF460 (PANTHER); PTHR19331 (PANTHER); PTHR19331 (PANTHER); PTHR19331:SF460 (PANTHER); PTHR19331 (PANTHER); PTHR19331 (PANTHER); PTHR19331:SF460 (PANTHER); IPR001190 (PROSITE_PATTERNS); IPR001190 (PROSITE_PATTERNS); IPR001190 (PROSITE_PROFILES); IPR001190 (PROSITE_PROFILES); IPR001190 (PRO…	F:GO:0005044; C:GO:0016020	F:scavenger receptor activity; C:membrane
Sgl018641	SGL_426	422843..450168	0.865239	3.9631	15.596	0.0004672	0.0111854	MIB	P:GO:0034220; F:GO:0005216; F:GO:0008270; F:GO:0016740; C:GO:0016021	P:ion transmembrane transport; F:ion channel activity; F:zinc ion binding; F:transferase activity; C:integral component of membrane	EC:2; EC:2.3.2.27; EC:7	Transferases; RING-type E3 ubiquitin transferase; Translocases	IPR000433 (PFAM); IPR043145 (G3DSA:3.30.60.GENE3D); IPR005821 (PFAM); mobidb-lite (MOBIDB_LITE); PTHR24202:SF52 (PANTHER); PTHR24202 (PANTHER); IPR000433 (PROSITE_PROFILES); IPR000433 (PROSITE_PROFILES); SSF57850 (SUPERFAMILY); SSF57850 (SUPERFAMILY)	P:GO:0006811; P:GO:0055085; F:GO:0005216; F:GO:0008270; C:GO:0016020	P:ion transport; P:transmembrane transport; F:ion channel activity; F:zinc ion binding; C:membrane
Sgl017827	SGL_260	complement(246645..247871)	10.2135	3.95748	15.5353	0.0001119	0.004312	probable E3 ubiquitin-protein ligase MID2	F:GO:0008270	F:zinc ion binding	EC:2.3.2.27	RING-type E3 ubiquitin transferase	IPR027370 (PFAM); IPR013083 (G3DSA:3.30.40.GENE3D); G3DSA:3.30.160.60 (GENE3D); IPR000315 (PFAM); PTHR25462:SF272 (PANTHER); PTHR25462 (PANTHER); IPR017907 (PROSITE_PATTERNS); IPR000315 (PROSITE_PROFILES); IPR000315 (PROSITE_PROFILES); IPR001841 (PROSITE_PROFILES); cd19756 (CDD); SSF57850 (SUPERFAMILY); SSF57845 (SUPERFAMILY)	F:GO:0008270	F:zinc ion binding
Sgl009019	SGL_73	complement(1155390..1163713)	2.90705	3.91034	15.0359	0.0004295	0.0106036	serine/threonine-protein phosphatase 6 regulatory ankyrin repeat subunit A-like isoform X1	F:GO:0005515	F:protein binding	0	0	IPR002110 (PRINTS); IPR002110 (PFAM); IPR036770 (G3DSA:1.25.40.GENE3D); IPR027417 (G3DSA:3.40.50.GENE3D); IPR041249 (PFAM); IPR036770 (G3DSA:1.25.40.GENE3D); PTHR24202 (PANTHER); PS50297 (PROSITE_PROFILES); IPR002110 (PROSITE_PROFILES); IPR002110 (PROSITE_PROFILES); PS50297 (PROSITE_PROFILES); IPR002110 (PROSITE_PROFILES); PS50297 (PROSITE_PROFILES); PS50297 (PROSITE_PROFILES); IPR002110 (PROSITE…	F:GO:0005515	F:protein binding
Sgl015610	SGL_182	569434..599616	42.6492	3.87707	14.6932	7.141e-06	0.0008389	protein white-like isoform X1	P:GO:0006727; P:GO:0006856; P:GO:0007613; P:GO:0008049; P:GO:0015842; P:GO:0042332; P:GO:0042401; P:GO:0045117; P:GO:0048072; P:GO:0051615; P:GO:0070731; P:GO:0072488; P:GO:0098656; P:GO:1903716; P:GO:1903790; F:GO:0005275; F:GO:0005524; F:GO:0008558; F:GO:0016887; F:GO:1905948; C:GO:0005886; C:GO:0090740	P:ommochrome biosynthetic process; P:eye pigment precursor transport; P:memory; P:male courtship behavior; P:aminergic neurotransmitter loading into synaptic vesicle; P:gravitaxis; P:cellular biogenic amine biosynthetic process; P:azole transmembrane transport; P:compound eye pigmentation; P:histamine uptake; P:cGMP transport; P:ammonium transmembrane transport; P:anion transmembrane transport; P…	EC:3.6.1; EC:7.6.2.6; EC:3.6; EC:3; EC:7	Acting on acid anhydrides; ABC-type guanine transporter; Acting on acid anhydrides; Hydrolases; Translocases	IPR013525 (PFAM); IPR003439 (PFAM); IPR027417 (G3DSA:3.40.50.GENE3D); IPR043926 (PFAM); mobidb-lite (MOBIDB_LITE); mobidb-lite (MOBIDB_LITE); PTHR48041 (PANTHER); PTHR48041:SF7 (PANTHER); PTHR48041:SF7 (PANTHER); PTHR48041 (PANTHER); IPR017871 (PROSITE_PATTERNS); IPR003439 (PROSITE_PROFILES); cd03213 (CDD); IPR027417 (SUPERFAMILY)	F:GO:0005524; F:GO:0140359; C:GO:0016020	F:ATP binding; F:ABC-type transporter activity; C:membrane
Sgl027672	SGL_1015	complement(31212..46321)	1.63705	3.85489	14.4689	2.262e-05	0.001682	Hypothetical predicted protein	P:GO:0009825; P:GO:0009933; P:GO:0009956; P:GO:0009965; P:GO:0010305; P:GO:0010540; F:GO:0005515	P:multidimensional cell growth; P:meristem structural organization; P:radial pattern formation; P:leaf morphogenesis; P:leaf vascular tissue pattern formation; P:basipetal auxin transport; F:protein binding	0	0	IPR002110 (PRINTS); IPR020683 (PFAM); IPR036770 (G3DSA:1.25.40.GENE3D); PF13637 (PFAM); IPR027417 (G3DSA:3.40.50.GENE3D); IPR036770 (G3DSA:1.25.40.GENE3D); IPR036770 (G3DSA:1.25.40.GENE3D); IPR041249 (PFAM); mobidb-lite (MOBIDB_LITE); PTHR24126 (PANTHER); PTHR24126:SF14 (PANTHER); PTHR24126 (PANTHER); PTHR24126 (PANTHER); PTHR24126 (PANTHER); PTHR24126:SF14 (PANTHER); PTHR24126 (PANTHER); PTHR241…	F:GO:0005515	F:protein binding
Sgl006016	SGL_58	complement(379045..384344)	0.948509	3.8416	14.3363	0.004152	0.0433922	cytochrome P450 4F4-like	P:GO:0001822; P:GO:0001890; P:GO:0002933; P:GO:0003091; P:GO:0003095; P:GO:0009725; P:GO:0016999; P:GO:0018879; P:GO:0019216; P:GO:0019373; P:GO:0019429; P:GO:0032305; P:GO:0033574; P:GO:0036101; P:GO:0042758; P:GO:0043651; P:GO:0046456; P:GO:0048252; P:GO:0055078; P:GO:0097267; P:GO:1901570; F:GO:0005506; F:GO:0008405; F:GO:0015643; F:GO:0018585; F:GO:0018685; F:GO:0019825; F:GO:0020037; F:GO:00…	P:kidney development; P:placenta development; P:lipid hydroxylation; P:renal water homeostasis; P:pressure natriuresis; P:response to hormone; P:antibiotic metabolic process; P:biphenyl metabolic process; P:regulation of lipid metabolic process; P:epoxygenase P450 pathway; P:fluorene catabolic process; P:positive regulation of icosanoid secretion; P:response to testosterone; P:leukotriene B4 cata…	EC:1.14.15.3; EC:1.14.14.1; EC:1.14.15; EC:1.14.14; EC:1.14.13; EC:1.1.1; EC:1.1; EC:1.14.14.94; EC:1; EC:1.14; EC:1.14.13.97	Alkane 1-monooxygenase; Unspecific monooxygenase; Acting on paired donors, with incorporation or reduction of molecular oxygen. The oxygen incorporated need not be derived from O(2); Acting on paired donors, with incorporation or reduction of molecular oxygen. The oxygen incorporated need not be derived from O(2); Acting on paired donors, with incorporation or reduction of molecular oxygen. The o…	IPR002401 (PRINTS); IPR001128 (PRINTS); IPR001128 (PFAM); IPR036396 (G3DSA:1.10.630.GENE3D); PTHR24291 (PANTHER); PTHR24291:SF39 (PANTHER); IPR017972 (PROSITE_PATTERNS); IPR036396 (SUPERFAMILY)	F:GO:0004497; F:GO:0005506; F:GO:0016705; F:GO:0020037	F:monooxygenase activity; F:iron ion binding; F:oxidoreductase activity, acting on paired donors, with incorporation or reduction of molecular oxygen; F:heme binding
Sgl004855	SGL_22	complement(319690..333604)	3.3762	3.81022	14.0279	0.001906	0.0265076	uncharacterized protein LOC105331994	0	0	0	0	PTHR39074 (PANTHER)	no GO terms	no GO terms
Sgl018635	SGL_426	128545..135464	1.92595	3.78101	13.7466	0.002177	0.0286736	Hypothetical predicted protein	P:GO:0006508; F:GO:0008234	P:proteolysis; F:cysteine-type peptidase activity	EC:3.4; EC:3	Acting on peptide bonds (peptidases); Hydrolases	G3DSA:3.90.70.10 (GENE3D); IPR000668 (PFAM); PTHR34494 (PANTHER); IPR038765 (SUPERFAMILY)	P:GO:0006508; F:GO:0008234	P:proteolysis; F:cysteine-type peptidase activity
Sgl025947	SGL_971	complement(53953..60811)	2.72619	3.76614	13.6057	0.004808	0.0471565	uncharacterized protein LOC111126686 isoform X1	0	0	0	0	no IPS match	no IPS match	no IPS match
Sgl004058	SGL_33	complement(202455..250330)	1.19438	3.70982	13.0848	0.0001978	0.006204	sushi, von Willebrand factor type A, EGF and pentraxin domain-containing protein 1	P:GO:0006508; P:GO:0016360; P:GO:0035152; P:GO:0045167; P:GO:0045746; P:GO:0046716; P:GO:0050830; P:GO:0051704; F:GO:0005112; F:GO:0005509; F:GO:0008236; C:GO:0016021; C:GO:0016324; C:GO:0031901	P:proteolysis; P:sensory organ precursor cell fate determination; P:regulation of tube architecture, open tracheal system; P:asymmetric protein localization involved in cell fate determination; P:negative regulation of Notch signaling pathway; P:muscle cell cellular homeostasis; P:defense response to Gram-positive bacterium; P:multi-organism process; F:Notch binding; F:calcium ion binding; F:seri…	EC:3.4; EC:3	Acting on peptide bonds (peptidases); Hydrolases	PR00010 (PRINTS); G3DSA:2.10.25.10 (GENE3D); IPR003410 (PFAM); G3DSA:2.10.25.10 (GENE3D); G3DSA:2.10.70.10 (GENE3D); G3DSA:2.10.25.10 (GENE3D); G3DSA:2.10.50.10 (GENE3D); IPR013032 (PFAM); G3DSA:2.10.70.10 (GENE3D); G3DSA:2.10.25.10 (GENE3D); G3DSA:2.60.120.200 (GENE3D); IPR000742 (PFAM); IPR000436 (PFAM); G3DSA:2.10.25.10 (GENE3D); G3DSA:2.10.25.10 (GENE3D); G3DSA:2.10.70.10 (GENE3D); G3DSA:2.10…	F:GO:0005509	F:calcium ion binding
Sgl011372	SGL_53	complement(1408409..1413019)	0.923206	3.68979	12.9044	0.004969	0.048256	cAMP-regulated D2 protein-like	F:GO:0016787; C:GO:0016021	F:hydrolase activity; C:integral component of membrane	EC:3; EC:3.1.1.8; EC:3.1.1.7	Hydrolases; Cholinesterase; Acetylcholinesterase	IPR029058 (G3DSA:3.40.50.GENE3D); IPR002018 (PFAM); PTHR45570 (PANTHER); IPR019826 (PROSITE_PATTERNS); IPR029058 (SUPERFAMILY)	no GO terms	no GO terms
Sgl027040	SGL_1592	27435..29192	5.70234	3.63823	12.4514	0.0018	0.025533	P2X purinoceptor 7-like	0	0	0	0	mobidb-lite (MOBIDB_LITE)	no GO terms	no GO terms
Sgl009089	SGL_46	997454..1000245	10.9123	3.61649	12.2651	0.0001239	0.004599	integrin beta pat-3-like	P:GO:0002066; P:GO:0003344; P:GO:0006930; P:GO:0007155; P:GO:0007157; P:GO:0007229; P:GO:0007298; P:GO:0007377; P:GO:0007391; P:GO:0007411; P:GO:0007419; P:GO:0007426; P:GO:0007427; P:GO:0007431; P:GO:0007475; P:GO:0007494; P:GO:0007508; P:GO:0007608; P:GO:0008340; P:GO:0008360; P:GO:0016203; P:GO:0016339; P:GO:0016340; P:GO:0021551; P:GO:0030336; P:GO:0030718; P:GO:0033627; P:GO:0034446; P:GO:00…	P:columnar/cuboidal epithelial cell development; P:pericardium morphogenesis; P:substrate-dependent cell migration, cell extension; P:cell adhesion; P:heterophilic cell-cell adhesion via plasma membrane cell adhesion molecules; P:integrin-mediated signaling pathway; P:border follicle cell migration; P:germ-band extension; P:dorsal closure; P:axon guidance; P:ventral cord development; P:tracheal o…	0	0	IPR015812 (PRINTS); IPR002369 (PFAM); IPR036465 (G3DSA:3.40.50.GENE3D); G3DSA:2.10.25.10 (GENE3D); IPR040622 (PFAM); IPR015812 (PANTHER); IPR036465 (SUPERFAMILY)	no GO terms	no GO terms
Sgl029238	SGL_2271	complement(11520..14467)	7.10121	3.57536	11.9204	2.181e-05	0.001659	cell death abnormality protein 1-like	0	0	0	0	PR00011 (PRINTS); PTHR24035:SF135 (PANTHER); PTHR24035:SF135 (PANTHER); PTHR24035 (PANTHER); PTHR24035 (PANTHER)	no GO terms	no GO terms
Sgl012102	SGL_95	complement(416726..418914)	18.2192	3.56783	11.8583	0.0008753	0.0164027	Hypothetical predicted protein	0	0	0	0	IPR036514 (G3DSA:3.40.50.GENE3D); PTHR12913:SF3 (PANTHER); PTHR12913 (PANTHER); cd00229 (CDD); SSF52266 (SUPERFAMILY)	no GO terms	no GO terms
Sgl012858	SGL_108	complement(266969..273918)	1.96083	3.52217	11.4889	0.001958	0.0269018	Hypothetical predicted protein	P:GO:0007165; F:GO:0004888; C:GO:0016020	P:signal transduction; F:transmembrane signaling receptor activity; C:membrane	0	0	G3DSA:1.20.1070.10 (GENE3D); G3DSA:1.20.1070.10 (GENE3D); PTHR45902 (PANTHER)	no GO terms	no GO terms
Sgl027082	SGL_501	96998..99684	1.173	3.50538	11.3559	0.004594	0.0459797	Hypothetical predicted protein	F:GO:0008270	F:zinc ion binding	0	0	IPR019080 (PFAM); IPR011604 (G3DSA:3.90.320.GENE3D); PTHR46609 (PANTHER); IPR007527 (PROSITE_PROFILES); IPR011335 (SUPERFAMILY)	F:GO:0008270	F:zinc ion binding
Sgl023146	SGL_915	66058..107874	0.376528	3.43821	10.8394	0.00403	0.0425235	mucin-like protein	P:GO:0007160; F:GO:0005509	P:cell-matrix adhesion; F:calcium ion binding	0	0	G3DSA:2.10.25.10 (GENE3D); IPR003886 (PFAM); G3DSA:2.10.25.10 (GENE3D); IPR026823 (PFAM); G3DSA:2.10.25.10 (GENE3D); G3DSA:2.10.25.10 (GENE3D); G3DSA:2.10.25.10 (GENE3D); G3DSA:2.10.25.10 (GENE3D); G3DSA:2.10.25.10 (GENE3D); G3DSA:2.10.25.10 (GENE3D); G3DSA:2.10.25.10 (GENE3D); G3DSA:2.10.25.10 (GENE3D); PF14670 (PFAM); IPR001881 (PFAM); G3DSA:2.10.25.10 (GENE3D); G3DSA:2.10.25.10 (GENE3D); G3DSA…	P:GO:0007160; F:GO:0005509	P:cell-matrix adhesion; F:calcium ion binding
Sgl014969	SGL_166	complement(887225..891085)	8.52664	3.4219	10.7176	1.232e-05	0.001211	plexin-A2-like isoform X1	P:GO:0007265; P:GO:0008045; P:GO:0010769; P:GO:0016199; P:GO:0031284; P:GO:0043547; P:GO:0045664; P:GO:0048841; P:GO:0050767; P:GO:0050770; P:GO:0097374; P:GO:2000305; F:GO:0005096; F:GO:0008201; F:GO:0017154; F:GO:0030250; F:GO:0043168; F:GO:0071889; C:GO:0005887	P:Ras protein signal transduction; P:motor neuron axon guidance; P:regulation of cell morphogenesis involved in differentiation; P:axon midline choice point recognition; P:positive regulation of guanylate cyclase activity; P:positive regulation of GTPase activity; P:regulation of neuron differentiation; P:regulation of axon extension involved in axon guidance; P:regulation of neurogenesis; P:regu…	0	0	IPR015943 (G3DSA:2.130.10.GENE3D); IPR001627 (PFAM); PTHR22625:SF65 (PANTHER); IPR031148 (PANTHER); IPR001627 (PROSITE_PROFILES); SSF103575 (SUPERFAMILY); IPR036352 (SUPERFAMILY)	P:GO:0071526; F:GO:0005515; F:GO:0017154	P:semaphorin-plexin signaling pathway; F:protein binding; F:semaphorin receptor activity
Sgl002001	SGL_3	3492221..3501641	1.90219	3.41091	10.6362	2.34e-05	0.001726	NACHT and WD repeat domain-containing protein 2-like	F:GO:0005515	F:protein binding	0	0	IPR041664 (PFAM); IPR027417 (G3DSA:3.40.50.GENE3D); G3DSA:1.25.40.370 (GENE3D); IPR015943 (G3DSA:2.130.10.GENE3D); IPR015943 (G3DSA:2.130.10.GENE3D); PTHR19871:SF31 (PANTHER); PTHR19871 (PANTHER); IPR007111 (PROSITE_PROFILES); cd00009 (CDD); IPR011047 (SUPERFAMILY); IPR011044 (SUPERFAMILY); IPR027417 (SUPERFAMILY)	F:GO:0005515	F:protein binding
Sgl028468	SGL_1199	complement(2435..7514)	0.664515	3.40106	10.5639	0.004594	0.0459797	serine/threonine-protein phosphatase 6 regulatory ankyrin repeat subunit A-like isoform X1	F:GO:0005515	F:protein binding	0	0	IPR002110 (PRINTS); IPR036770 (G3DSA:1.25.40.GENE3D); IPR020683 (PFAM); PTHR24123 (PANTHER); PS50297 (PROSITE_PROFILES); IPR002110 (PROSITE_PROFILES); PS50297 (PROSITE_PROFILES); PS50297 (PROSITE_PROFILES); PS50297 (PROSITE_PROFILES); IPR002110 (PROSITE_PROFILES); IPR002110 (PROSITE_PROFILES); IPR002110 (PROSITE_PROFILES); IPR002110 (PROSITE_PROFILES); IPR002110 (PROSITE_PROFILES); IPR002110 (PRO…	F:GO:0005515	F:protein binding
Sgl024652	SGL_765	complement(222837..226331)	5.76051	3.39799	10.5413	0.003212	0.0368654	THAP domain-containing protein 10-like	F:GO:0043565	F:sequence-specific DNA binding	0	0	IPR006612 (PFAM); IPR038441 (G3DSA:6.20.210.GENE3D); mobidb-lite (MOBIDB_LITE); mobidb-lite (MOBIDB_LITE); mobidb-lite (MOBIDB_LITE); mobidb-lite (MOBIDB_LITE); IPR026516 (PANTHER); PTHR46600:SF1 (PANTHER); IPR006612 (PROSITE_PROFILES); SSF57716 (SUPERFAMILY)	F:GO:0043565	F:sequence-specific DNA binding
Sgl016269	SGL_107	1019618..1036571	2.3345	3.39247	10.5011	3.505e-06	0.0005721	fibrillin-1-like isoform X4	0	0	0	0	IPR006149 (PFAM); PTHR39069 (PANTHER)	no GO terms	no GO terms
Sgl018080	SGL_356	complement(548224..554411)	13.1244	3.38839	10.4714	1.579e-05	0.001391	multiple epidermal growth factor-like domains protein 10 isoform X2	0	0	0	0	G3DSA:2.60.120.260 (GENE3D); G3DSA:2.170.300.10 (GENE3D); PTHR24035 (PANTHER); PTHR24035:SF135 (PANTHER); IPR008979 (SUPERFAMILY)	no GO terms	no GO terms
Sgl029624	SGL_1047	121544..122940	2.61554	3.37444	10.3707	0.004374	0.044619	Hypothetical predicted protein	P:GO:0006310; P:GO:0015074; F:GO:0003677	P:DNA recombination; P:DNA integration; F:DNA binding	0	0	IPR036514 (G3DSA:3.40.50.GENE3D); IPR013762 (G3DSA:1.10.443.GENE3D); PTHR34605 (PANTHER); cd00229 (CDD); IPR011010 (SUPERFAMILY); SSF52266 (SUPERFAMILY)	P:GO:0006310; P:GO:0015074; F:GO:0003677	P:DNA recombination; P:DNA integration; F:DNA binding
Sgl026224	SGL_706	170033..177674	2.34832	3.36554	10.3069	4.089e-05	0.002353	Hypothetical predicted protein	0	0	0	0	mobidb-lite (MOBIDB_LITE); mobidb-lite (MOBIDB_LITE); mobidb-lite (MOBIDB_LITE); mobidb-lite (MOBIDB_LITE); mobidb-lite (MOBIDB_LITE); mobidb-lite (MOBIDB_LITE); PTHR34306 (PANTHER)	no GO terms	no GO terms
Sgl022632	SGL_319	135175..137890	3.08877	3.36098	10.2744	8.885e-05	0.003737	zinc finger BED domain-containing protein 1-like	F:GO:0003677	F:DNA binding	0	0	IPR003656 (PFAM); mobidb-lite (MOBIDB_LITE); mobidb-lite (MOBIDB_LITE); mobidb-lite (MOBIDB_LITE); mobidb-lite (MOBIDB_LITE); mobidb-lite (MOBIDB_LITE); mobidb-lite (MOBIDB_LITE); PTHR46169:SF1 (PANTHER); PTHR46169 (PANTHER); IPR003656 (PROSITE_PROFILES); IPR036236 (SUPERFAMILY); IPR012337 (SUPERFAMILY); SSF140996 (SUPERFAMILY)	F:GO:0003677	F:DNA binding
Sgl021027	SGL_351	complement(210312..229604)	5.59172	3.3465	10.1717	0.0001231	0.004579	serine/threonine-protein phosphatase 6 regulatory ankyrin repeat subunit B-like	P:GO:0009825; P:GO:0009933; P:GO:0009956; P:GO:0009965; P:GO:0010305; P:GO:0010540; F:GO:0005515	P:multidimensional cell growth; P:meristem structural organization; P:radial pattern formation; P:leaf morphogenesis; P:leaf vascular tissue pattern formation; P:basipetal auxin transport; F:protein binding	0	0	IPR036770 (G3DSA:1.25.40.GENE3D); IPR002110 (PFAM); IPR020683 (PFAM); IPR027417 (G3DSA:3.40.50.GENE3D); IPR041249 (PFAM); IPR036770 (G3DSA:1.25.40.GENE3D); IPR002110 (PFAM); IPR036770 (G3DSA:1.25.40.GENE3D); PTHR23206:SF4 (PANTHER); PTHR23206 (PANTHER); IPR002110 (PROSITE_PROFILES); PS50297 (PROSITE_PROFILES); IPR002110 (PROSITE_PROFILES); PS50297 (PROSITE_PROFILES); PS50297 (PROSITE_PROFILES); I…	F:GO:0005515	F:protein binding
Sgl010150	SGL_100	complement(844804..849088)	11.6193	3.33665	10.1025	0.0004569	0.0110544	Hypothetical predicted protein	0	0	0	0	no IPS match	no IPS match	no IPS match
Sgl026897	SGL_749	189548..227486	5.28424	3.32464	10.0188	0.004787	0.0471101	protein mono-ADP-ribosyltransferase PARP14-like isoform X3	P:GO:0010629; P:GO:0042531; P:GO:0042532; P:GO:0046427; P:GO:0060336; P:GO:0070212; P:GO:1902216; P:GO:1902532; P:GO:1902533; F:GO:0003950; F:GO:0019899; F:GO:0070403; C:GO:0005829	P:negative regulation of gene expression; P:positive regulation of tyrosine phosphorylation of STAT protein; P:negative regulation of tyrosine phosphorylation of STAT protein; P:positive regulation of receptor signaling pathway via JAK-STAT; P:negative regulation of interferon-gamma-mediated signaling pathway; P:protein poly-ADP-ribosylation; P:positive regulation of interleukin-4-mediated signal…	EC:2.4.2; EC:2.4; EC:2; EC:2.4.2.30	Glycosyltransferases; Glycosyltransferases; Transferases; NAD(+) ADP-ribosyltransferase	IPR002589 (PFAM); IPR043472 (G3DSA:3.40.220.GENE3D); IPR039396 (PFAM); IPR043472 (G3DSA:3.40.220.GENE3D); IPR043472 (G3DSA:3.40.220.GENE3D); IPR039399 (G3DSA:3.30.390.GENE3D); mobidb-lite (MOBIDB_LITE); mobidb-lite (MOBIDB_LITE); mobidb-lite (MOBIDB_LITE); mobidb-lite (MOBIDB_LITE); mobidb-lite (MOBIDB_LITE); PTHR14453 (PANTHER); IPR034401 (PTHR14453:PANTHER); IPR002589 (PROSITE_PROFILES); IPR002…	no GO terms	no GO terms
Sgl007980	SGL_63	1124090..1126676	13.0303	3.32429	10.0164	0.0001277	0.004657	Hypothetical predicted protein	0	0	0	0	no IPS match	no IPS match	no IPS match
Sgl026601	SGL_939	complement(83232..93996)	3.79628	3.31309	9.93891	0.0007206	0.0145788	Hypothetical predicted protein	F:GO:0003676; C:GO:0016021	F:nucleic acid binding; C:integral component of membrane	0	0	mobidb-lite (MOBIDB_LITE); mobidb-lite (MOBIDB_LITE)	no GO terms	no GO terms
Sgl002982	SGL_14	complement(1252245..1255584)	8.26649	3.29795	9.83519	0.0009894	0.0174832	nuclear factor erythroid 2-related factor 2-like isoform X2	P:GO:0001714; P:GO:0006355; P:GO:0006783; P:GO:0006954; P:GO:0006990; P:GO:0007317; P:GO:0008103; P:GO:0008340; P:GO:0008359; P:GO:0009635; P:GO:0010499; P:GO:0010628; P:GO:0010629; P:GO:0010667; P:GO:0010976; P:GO:0016567; P:GO:0030194; P:GO:0030218; P:GO:0036091; P:GO:0036335; P:GO:0036499; P:GO:0042149; P:GO:0042632; P:GO:0043161; P:GO:0043536; P:GO:0044087; P:GO:0045454; P:GO:0045666; P:GO:00…	P:endodermal cell fate specification; P:regulation of transcription, DNA-templated; P:heme biosynthetic process; P:inflammatory response; P:positive regulation of transcription from RNA polymerase II promoter involved in unfolded protein response; P:regulation of pole plasm oskar mRNA localization; P:oocyte microtubule cytoskeleton polarization; P:determination of adult lifespan; P:regulation of …	0	0	IPR004826 (PFAM); G3DSA:1.10.880.10 (GENE3D); mobidb-lite (MOBIDB_LITE); mobidb-lite (MOBIDB_LITE); mobidb-lite (MOBIDB_LITE); mobidb-lite (MOBIDB_LITE); mobidb-lite (MOBIDB_LITE); mobidb-lite (MOBIDB_LITE); mobidb-lite (MOBIDB_LITE); mobidb-lite (MOBIDB_LITE); mobidb-lite (MOBIDB_LITE); mobidb-lite (MOBIDB_LITE); mobidb-lite (MOBIDB_LITE); PTHR24411 (PANTHER); IPR004827 (PROSITE_PATTERNS); IPR00…	P:GO:0006355; F:GO:0003677; F:GO:0003700	P:regulation of transcription, DNA-templated; F:DNA binding; F:DNA-binding transcription factor activity
Sgl015481	SGL_153	444751..478370	0.971611	3.2961	9.82259	0.001127	0.0190221	protein dachsous-like	P:GO:0000904; P:GO:0001737; P:GO:0007156; P:GO:0007157; P:GO:0007480; P:GO:0008283; P:GO:0016318; P:GO:0016339; P:GO:0018149; P:GO:0032989; P:GO:0035159; P:GO:0035222; P:GO:0035331; P:GO:0035332; P:GO:0044331; P:GO:0045198; P:GO:0045317; P:GO:0090175; P:GO:0090176; P:GO:0090251; P:GO:1905330; P:GO:2000026; F:GO:0005509; F:GO:0045296; C:GO:0005887; C:GO:0016327	P:cell morphogenesis involved in differentiation; P:establishment of imaginal disc-derived wing hair orientation; P:homophilic cell adhesion via plasma membrane adhesion molecules; P:heterophilic cell-cell adhesion via plasma membrane cell adhesion molecules; P:imaginal disc-derived leg morphogenesis; P:cell population proliferation; P:ommatidial rotation; P:calcium-dependent cell-cell adhesion v…	0	0	IPR002126 (PRINTS); G3DSA:2.60.40.60 (GENE3D); G3DSA:2.60.40.60 (GENE3D); G3DSA:2.60.40.60 (GENE3D); IPR002126 (PFAM); G3DSA:2.60.40.60 (GENE3D); G3DSA:2.60.40.60 (GENE3D); G3DSA:2.60.40.60 (GENE3D); G3DSA:2.60.40.60 (GENE3D); G3DSA:2.60.40.60 (GENE3D); G3DSA:2.60.40.60 (GENE3D); G3DSA:2.60.40.60 (GENE3D); G3DSA:2.60.40.60 (GENE3D); G3DSA:2.60.40.60 (GENE3D); G3DSA:2.60.40.60 (GENE3D); G3DSA:2.60…	P:GO:0007155; P:GO:0007156; F:GO:0005509; C:GO:0005886; C:GO:0016020	P:cell adhesion; P:homophilic cell adhesion via plasma membrane adhesion molecules; F:calcium ion binding; C:plasma membrane; C:membrane
Sgl028168	SGL_1328	complement(65358..75420)	3.86283	3.27869	9.70476	0.0001176	0.00447	uncharacterized protein LOC105330604 isoform X2	F:GO:0005515	F:protein binding	0	0	IPR036770 (G3DSA:1.25.40.GENE3D); IPR002110 (PFAM); IPR002110 (PFAM); IPR036770 (G3DSA:1.25.40.GENE3D); IPR002110 (PFAM); IPR041249 (PFAM); IPR036770 (G3DSA:1.25.40.GENE3D); IPR036770 (G3DSA:1.25.40.GENE3D); IPR036770 (G3DSA:1.25.40.GENE3D); PTHR24188 (PANTHER); IPR002110 (PROSITE_PROFILES); PS50297 (PROSITE_PROFILES); IPR002110 (PROSITE_PROFILES); PS50297 (PROSITE_PROFILES); PS50297 (PROSITE_PRO…	F:GO:0005515	F:protein binding
Sgl013896	SGL_204	285865..320468	0.664289	3.2697	9.64446	0.0001041	0.004115	protein unc-79 homolog isoform X2	P:GO:0009410; P:GO:0009636; P:GO:0034220; P:GO:0035264; P:GO:0040017; P:GO:0045475; P:GO:0046677; P:GO:0048149; P:GO:0072347; F:GO:0005515; C:GO:0005886; C:GO:0030424	P:response to xenobiotic stimulus; P:response to toxic substance; P:ion transmembrane transport; P:multicellular organism growth; P:positive regulation of locomotion; P:locomotor rhythm; P:response to antibiotic; P:behavioral response to ethanol; P:response to anesthetic; F:protein binding; C:plasma membrane; C:axon	0	0	PF14776 (PFAM); mobidb-lite (MOBIDB_LITE); mobidb-lite (MOBIDB_LITE); mobidb-lite (MOBIDB_LITE); mobidb-lite (MOBIDB_LITE); mobidb-lite (MOBIDB_LITE); mobidb-lite (MOBIDB_LITE); mobidb-lite (MOBIDB_LITE); mobidb-lite (MOBIDB_LITE); mobidb-lite (MOBIDB_LITE); IPR024855 (PANTHER)	F:GO:0005515	F:protein binding
Sgl005145	SGL_15	807517..809391	12.2214	3.26624	9.62139	0.00245	0.0310536	multimerin-2-like	F:GO:0005515	F:protein binding	0	0	IPR001073 (PRINTS); IPR001073 (PFAM); IPR008983 (G3DSA:2.60.120.GENE3D); mobidb-lite (MOBIDB_LITE); mobidb-lite (MOBIDB_LITE); PTHR22923 (PANTHER); PTHR22923:SF102 (PANTHER); IPR001073 (PROSITE_PROFILES); IPR008983 (SUPERFAMILY)	F:GO:0005515	F:protein binding
Sgl029707	SGL_1932	complement(21757..22365)	9.79683	3.24194	9.46062	0.0008916	0.0165808	uncharacterized protein LOC117684583 isoform X3	0	0	0	0	IPR036514 (G3DSA:3.40.50.GENE3D); SSF52266 (SUPERFAMILY)	no GO terms	no GO terms
Sgl008459	SGL_86	complement(533551..561400)	2.00756	3.211	9.2599	0.001763	0.0251665	tubulin polyglutamylase TTLL5-like isoform X16	P:GO:0007288; P:GO:0009566; P:GO:0018094; P:GO:0018095; P:GO:0018410; P:GO:0060041; F:GO:0070735; F:GO:0070740; C:GO:0005813; C:GO:0005829; C:GO:0005886; C:GO:0005929	P:sperm axoneme assembly; P:fertilization; P:protein polyglycylation; P:protein polyglutamylation; P:C-terminal protein amino acid modification; P:retina development in camera-type eye; F:protein-glycine ligase activity; F:tubulin-glutamic acid ligase activity; C:centrosome; C:cytosol; C:plasma membrane; C:cilium	EC:6.3; EC:6.3.2; EC:6	Forming carbon-nitrogen bonds; Forming carbon-nitrogen bonds; Ligases	IPR004344 (PFAM); G3DSA:3.30.470.20 (GENE3D); mobidb-lite (MOBIDB_LITE); mobidb-lite (MOBIDB_LITE); mobidb-lite (MOBIDB_LITE); mobidb-lite (MOBIDB_LITE); mobidb-lite (MOBIDB_LITE); PTHR12241:SF16 (PANTHER); PTHR12241 (PANTHER); IPR004344 (PROSITE_PROFILES); SSF56059 (SUPERFAMILY)	P:GO:0006464	P:cellular protein modification process
Sgl021481	SGL_823	complement(86001..148824)	0.942589	3.20996	9.25326	0.0009484	0.0171135	dynein gamma chain, flagellar outer arm-like isoform X2	P:GO:0007018; F:GO:0005524; F:GO:0008569; F:GO:0045505; F:GO:0051959; C:GO:0005737; C:GO:0005874; C:GO:0030286	P:microtubule-based movement; F:ATP binding; F:minus-end-directed microtubule motor activity; F:dynein intermediate chain binding; F:dynein light intermediate chain binding; C:cytoplasm; C:microtubule; C:dynein complex	0	0	IPR035706 (PFAM); IPR042222 (G3DSA:1.20.140.GENE3D); IPR027417 (G3DSA:3.40.50.GENE3D); G3DSA:1.20.58.1120 (GENE3D); G3DSA:1.20.920.30 (GENE3D); IPR024317 (PFAM); IPR042228 (G3DSA:3.20.180.GENE3D); IPR027417 (G3DSA:3.40.50.GENE3D); IPR027417 (G3DSA:3.40.50.GENE3D); IPR035699 (PFAM); IPR027417 (G3DSA:3.40.50.GENE3D); PF12775 (PFAM); IPR043157 (G3DSA:1.10.8.GENE3D); IPR041466 (PFAM); IPR041589 (PFAM…	P:GO:0007018; F:GO:0005524; F:GO:0008569; F:GO:0045505; F:GO:0051959; C:GO:0030286	P:microtubule-based movement; F:ATP binding; F:minus-end-directed microtubule motor activity; F:dynein intermediate chain binding; F:dynein light intermediate chain binding; C:dynein complex
Sgl002999	SGL_14	complement(1670888..1673656)	3.47248	3.19735	9.17271	0.00231	0.0299423	uncharacterized protein LOC105343441	0	0	0	0	mobidb-lite (MOBIDB_LITE); mobidb-lite (MOBIDB_LITE)	no GO terms	no GO terms
Sgl007534	SGL_72	complement(744352..763234)	4.79464	3.19675	9.16889	0.002715	0.033266	kinesin-related protein 3 isoform X1	P:GO:0007018; F:GO:0003777; F:GO:0005524; F:GO:0008017	P:microtubule-based movement; F:microtubule motor activity; F:ATP binding; F:microtubule binding	0	0	IPR001752 (PRINTS); IPR036961 (G3DSA:3.40.850.GENE3D); IPR001752 (PFAM); mobidb-lite (MOBIDB_LITE); mobidb-lite (MOBIDB_LITE); mobidb-lite (MOBIDB_LITE); mobidb-lite (MOBIDB_LITE); mobidb-lite (MOBIDB_LITE); mobidb-lite (MOBIDB_LITE); mobidb-lite (MOBIDB_LITE); mobidb-lite (MOBIDB_LITE); mobidb-lite (MOBIDB_LITE); mobidb-lite (MOBIDB_LITE); mobidb-lite (MOBIDB_LITE); mobidb-lite (MOBIDB_LITE); mo…	P:GO:0007018; F:GO:0003777; F:GO:0005524; F:GO:0008017	P:microtubule-based movement; F:microtubule motor activity; F:ATP binding; F:microtubule binding
Sgl022862	SGL_165	complement(120303..155112)	4.10748	3.18561	9.0984	1.349e-05	0.001283	uncharacterized protein LOC111103148 isoform X2	F:GO:0005515	F:protein binding	0	0	IPR013783 (G3DSA:2.60.40.GENE3D); IPR000048 (PFAM); mobidb-lite (MOBIDB_LITE); mobidb-lite (MOBIDB_LITE); mobidb-lite (MOBIDB_LITE); mobidb-lite (MOBIDB_LITE); mobidb-lite (MOBIDB_LITE); mobidb-lite (MOBIDB_LITE); mobidb-lite (MOBIDB_LITE); mobidb-lite (MOBIDB_LITE); mobidb-lite (MOBIDB_LITE); mobidb-lite (MOBIDB_LITE); mobidb-lite (MOBIDB_LITE); mobidb-lite (MOBIDB_LITE); mobidb-lite (MOBIDB_LIT…	F:GO:0005515	F:protein binding
Sgl014055	SGL_67	119229..153936	1.34942	3.16348	8.95988	0.002455	0.0310736	multiple epidermal growth factor-like domains protein 10	0	0	0	0	G3DSA:2.170.300.10 (GENE3D); PTHR24035:SF132 (PANTHER); PTHR24035 (PANTHER)	no GO terms	no GO terms
Sgl019435	SGL_250	490249..491177	6.06161	3.14796	8.86399	0.002421	0.030804	phosphatidylinositol phosphatase PTPRQ-like	F:GO:0005515	F:protein binding	0	0	IPR013783 (G3DSA:2.60.40.GENE3D); IPR003961 (PROSITE_PROFILES); IPR036116 (SUPERFAMILY); IPR036116 (SUPERFAMILY)	F:GO:0005515	F:protein binding
Sgl026992	SGL_1557	41339..61714	2.3999	3.12939	8.75067	0.0001499	0.005168	Hypothetical predicted protein	0	0	0	0	IPR011989 (G3DSA:1.25.10.GENE3D); mobidb-lite (MOBIDB_LITE); mobidb-lite (MOBIDB_LITE); mobidb-lite (MOBIDB_LITE); mobidb-lite (MOBIDB_LITE); IPR016024 (SUPERFAMILY)	no GO terms	no GO terms
Sgl011880	SGL_170	846540..862400	0.940087	3.10149	8.58304	0.002138	0.02838	serine/threonine-protein kinase Nek1-like isoform X4	P:GO:0001822; P:GO:0007283; P:GO:0007346; P:GO:0010212; P:GO:0031098; P:GO:0032147; P:GO:0035264; P:GO:0042981; P:GO:0051606; P:GO:0060271; P:GO:2000001; F:GO:0004674; F:GO:0005524; F:GO:0071889; C:GO:0000242; C:GO:0005634; C:GO:0005737	P:kidney development; P:spermatogenesis; P:regulation of mitotic cell cycle; P:response to ionizing radiation; P:stress-activated protein kinase signaling cascade; P:activation of protein kinase activity; P:multicellular organism growth; P:regulation of apoptotic process; P:detection of stimulus; P:cilium assembly; P:regulation of DNA damage checkpoint; F:protein serine/threonine kinase activity;…	EC:2.7.1; EC:2.7.11.1; EC:2.7; EC:2	Transferring phosphorus-containing groups; Non-specific serine/threonine protein kinase; Transferring phosphorus-containing groups; Transferases	G3DSA:3.30.200.20 (GENE3D); IPR000719 (PFAM); G3DSA:1.10.510.10 (GENE3D); mobidb-lite (MOBIDB_LITE); mobidb-lite (MOBIDB_LITE); mobidb-lite (MOBIDB_LITE); mobidb-lite (MOBIDB_LITE); mobidb-lite (MOBIDB_LITE); mobidb-lite (MOBIDB_LITE); mobidb-lite (MOBIDB_LITE); mobidb-lite (MOBIDB_LITE); mobidb-lite (MOBIDB_LITE); mobidb-lite (MOBIDB_LITE); mobidb-lite (MOBIDB_LITE); mobidb-lite (MOBIDB_LITE); m…	P:GO:0006468; F:GO:0004672; F:GO:0005524	P:protein phosphorylation; F:protein kinase activity; F:ATP binding
Sgl019900	SGL_242	150522..159967	3.13762	3.09163	8.5246	2.853e-05	0.001887	uncharacterized protein LOC111137788 isoform X1	F:GO:0005515	F:protein binding	0	0	IPR020683 (PFAM); IPR027417 (G3DSA:3.40.50.GENE3D); IPR036770 (G3DSA:1.25.40.GENE3D); IPR002110 (PFAM); PF13637 (PFAM); IPR041249 (PFAM); IPR036770 (G3DSA:1.25.40.GENE3D); PTHR24123 (PANTHER); PS50297 (PROSITE_PROFILES); IPR002110 (PROSITE_PROFILES); PS50297 (PROSITE_PROFILES); IPR002110 (PROSITE_PROFILES); PS50297 (PROSITE_PROFILES); IPR002110 (PROSITE_PROFILES); IPR002110 (PROSITE_PROFILES); IP…	F:GO:0005515	F:protein binding
Sgl023729	SGL_788	10680..43641	0.66054	3.08774	8.50165	0.0006921	0.0142635	uncharacterized protein LOC105326231 isoform X3	F:GO:0005515	F:protein binding	0	0	IPR007111 (PFAM); PF13424 (PFAM); IPR007397 (PFAM); IPR011990 (G3DSA:1.25.40.GENE3D); IPR027417 (G3DSA:3.40.50.GENE3D); G3DSA:2.60.120.430 (GENE3D); IPR025139 (PFAM); IPR007858 (PFAM); G3DSA:2.60.120.260 (GENE3D); G3DSA:1.20.890.10 (GENE3D); mobidb-lite (MOBIDB_LITE); mobidb-lite (MOBIDB_LITE); mobidb-lite (MOBIDB_LITE); mobidb-lite (MOBIDB_LITE); mobidb-lite (MOBIDB_LITE); mobidb-lite (MOBIDB_LI…	F:GO:0005515	F:protein binding
Sgl011414	SGL_78	652572..733204	1.00635	3.08036	8.45823	4.224e-06	0.0006257	dynein heavy chain 8, axonemal-like	P:GO:0007018; F:GO:0005524; F:GO:0008569; F:GO:0045505; F:GO:0051959; C:GO:0005737; C:GO:0005874; C:GO:0005929; C:GO:0030286	P:microtubule-based movement; F:ATP binding; F:minus-end-directed microtubule motor activity; F:dynein intermediate chain binding; F:dynein light intermediate chain binding; C:cytoplasm; C:microtubule; C:cilium; C:dynein complex	0	0	IPR043157 (G3DSA:1.10.8.GENE3D); IPR041589 (PFAM); PF12775 (PFAM); IPR027417 (G3DSA:3.40.50.GENE3D); IPR024743 (PFAM); G3DSA:1.20.920.30 (GENE3D); IPR035706 (PFAM); IPR013594 (PFAM); G3DSA:1.10.8.1220 (GENE3D); G3DSA:1.10.472.130 (GENE3D); G3DSA:1.10.287.2620 (GENE3D); IPR043160 (G3DSA:3.10.490.GENE3D); IPR041658 (PFAM); IPR035699 (PFAM); IPR027417 (G3DSA:3.40.50.GENE3D); IPR042222 (G3DSA:1.20.14…	P:GO:0007018; F:GO:0005524; F:GO:0008569; F:GO:0045505; F:GO:0051959; C:GO:0030286	P:microtubule-based movement; F:ATP binding; F:minus-end-directed microtubule motor activity; F:dynein intermediate chain binding; F:dynein light intermediate chain binding; C:dynein complex
Sgl025509	SGL_1037	73580..81271	0.738273	3.06487	8.36792	0.002213	0.0290813	NFX1-type zinc finger-containing protein 1-like	P:GO:0006357; F:GO:0000981; F:GO:0004386	P:regulation of transcription by RNA polymerase II; F:DNA-binding transcription factor activity, RNA polymerase II-specific; F:helicase activity	0	0	IPR027417 (G3DSA:3.40.50.GENE3D); IPR027417 (G3DSA:3.40.50.GENE3D); IPR041677 (PFAM); IPR041679 (PFAM); mobidb-lite (MOBIDB_LITE); mobidb-lite (MOBIDB_LITE); IPR045055 (PANTHER); PTHR10887:SF470 (PANTHER); IPR041679 (CDD); cd17936 (CDD); cd17936 (CDD); cd06008 (CDD); cd06008 (CDD); IPR027417 (SUPERFAMILY)	F:GO:0004386	F:helicase activity
[truncated: 1,697 more rows]

## Sheet: ST vs AS
Name	Chromosome	Region	Max group mean	Log? fold change	Fold change	P-value	FDR p-value	GeneName	GO IDs	GO Names	Enzyme Codes	Enzyme Names	InterPro IDs	InterPro GO IDs	InterPro GO Names
Sgl029566	SGL_1682	55911..56577	29.553	10.5726	1522.91	2.925e-05	0.003738	tenascin-R-like isoform X1	P:GO:0010952; P:GO:0043312; F:GO:0016504; C:GO:0005577; C:GO:0009986; C:GO:1904813	P:positive regulation of peptidase activity; P:neutrophil degranulation; F:peptidase activator activity; C:fibrinogen complex; C:cell surface; C:ficolin-1-rich granule lumen	0	0	IPR002181 (PFAM); IPR014716 (G3DSA:3.90.215.GENE3D); IPR002181 (PROSITE_PROFILES); IPR036056 (SUPERFAMILY)	no GO terms	no GO terms
[truncated: 342 more rows]
